# Supplementary material for: Methyl 4-anilino-2′,5-dioxo-1′,2′-di­hydro-5H-spiro­[furan-2,3′-indole]-3-carboxyl­ate
Source: Acta Crystallogr Sect E Struct Rep Online. 2013 Jun 8;69(Pt 7):o1055. doi: 10.1107/S1600536813014967 (PMC3772486; doi:10.1107/S1600536813014967)
Supplement: Supplementary file 1 [file e-69-o1055-sup1.cif]

##############################################################################
#                                                                            #
# This CIF contains the data in a paper accepted for publication in          #
# Acta Crystallographica Section E. It conforms to the requirements of       #
# Notes for Authors for Acta Crystallographica Section E, and has been       #
# peer reviewed under the auspices of the IUCr Commission on Journals.       #
#                                                                            #
# Full details of the Crystallographic Information File format               #
# are given in the paper "The Crystallographic Information File (CIF):       #
# a New Standard Archive File for Crystallography" by S. R. Hall, F. H.      #
# Allen and I. D. Brown [Acta Cryst. (1991), A47, 655-685].                  #
#                                                                            #
# The current version of the core CIF dictionary is obtainable from          #
# ftp://ftp.iucr.org/pub/cif_core.dic.                                       #
#                                                                            #
# Software is freely available for graphical display of the structure(s)     #
# in this CIF. For information consult the CIF software page                 #
# http://www.iucr.org/resources/cif/software.                                #
#                                                                            #
# This file may be used for bona fide research purposes within the           #
# scientific community so long as proper attribution is given to the journal # 
# article from which it was obtained.                                        #
#                                                                            #
##############################################################################
data_global
_audit_creation_method     SHELXL-97
_journal_date_recd_electronic     2013-05-02
_journal_date_accepted     2013-05-30
_journal_name_full     'Acta Crystallographica, Section E'
_journal_year     2013
_journal_volume     69
_journal_issue      7
_journal_page_first     o1055
_journal_page_last     o1055
_journal_paper_category     QO
_journal_paper_doi     10.1107/S1600536813014967
_journal_coeditor_code     RK2403
_publ_contact_author_name     'K. Sethusankar'
_publ_contact_author_address
;
   Department of Physics
   RKM Vivekananda College (Autonomous)
   Chennai 600 004
   India
;
_publ_contact_author_email     'ksethusankar@yahoo.co.in'
_publ_contact_author_fax     '044 091 2499 3057'
_publ_contact_author_phone     '044 091 24484170'
_publ_section_title
;\
Methyl
4-anilino-2',5-dioxo-1',2'-dihydro-5<i>H</i>-spiro[furan-2,3'-indole]-3-\
carboxylate
;
loop_
    _publ_author_name
    _publ_author_address
    'Rajeswari Gangadharan'
;  Department of Physics
   Ethiraj College for Women (Autonomous)
   Chennai 600 008
   India
;
    'K. Sethusankar'
;  Department of Physics
   RKM Vivekananda College (Autonomous)
   Chennai 600 004
   India
;
    'Selvarangam E. Kiruthika'
;
    Organic Chemistry Division
    Central Leather Research Institute
    Adyar
    Chennai 600 020
    India
;
    'P. T. Perumal'
;
    Organic Chemistry Division
    Central Leather Research Institute
    Adyar
    Chennai 600 020
    India
;
data_I
_audit_creation_method     'SHELXL97'
_chemical_name_systematic
;\
Methyl 4-anilino-2',5-dioxo-1',2'-dihydro-5<i>H</i>-\
spiro[furan-2,3'-indole]-3-carboxylate
;
_chemical_name_common     ?
_chemical_formula_moiety     'C19 H14 N2 O5'
_chemical_formula_sum     'C19 H14 N2 O5'
_chemical_formula_iupac     'C19 H14 N2 O5'
_chemical_formula_weight     350.32
_chemical_melting_point     ?
_symmetry_cell_setting     monoclinic
_symmetry_space_group_name_H-M     'P 21/c'
_symmetry_space_group_name_Hall     '-P 2ybc'
loop_
    _symmetry_equiv_pos_as_xyz
    'x, y, z'
    '-x, y+1/2, -z+1/2'
    '-x, -y, -z'
    'x, -y-1/2, z-1/2'
_cell_length_a     12.1713(6)
_cell_length_b     13.6144(7)
_cell_length_c     10.9602(6)
_cell_angle_alpha     90.00
_cell_angle_beta     114.813(2)
_cell_angle_gamma     90.00
_cell_volume     1648.50(15)
_cell_formula_units_Z     4
_cell_measurement_reflns_used     3502
_cell_measurement_theta_min     2.37
_cell_measurement_theta_max     31.00
_cell_measurement_temperature     296(2)
_exptl_crystal_description     'block'
_exptl_crystal_colour     'yellow'
_exptl_crystal_size_max     0.30
_exptl_crystal_size_mid     0.25
_exptl_crystal_size_min     0.20
_exptl_crystal_density_diffrn     1.411
_exptl_crystal_density_meas     ?
_exptl_crystal_density_method     'not measured'
_exptl_crystal_F_000     728
_exptl_absorpt_coefficient_mu     0.104
_exptl_absorpt_correction_type     multi-scan
_exptl_absorpt_process_details     '(<i>SADABS</i>; Bruker, 2008)'
_exptl_absorpt_correction_T_min     0.969
_exptl_absorpt_correction_T_max     0.979
_exptl_special_details     ?
_diffrn_ambient_temperature     296(2)
_diffrn_radiation_type     'MoK\a'
_diffrn_radiation_wavelength     0.71073
_diffrn_radiation_source     'fine--focus sealed tube'
_diffrn_radiation_monochromator     'graphite'
_diffrn_measurement_device_type     'Bruker SMART APEXII CCD'
_diffrn_measurement_method     '\w-- and \f--scans'
_diffrn_detector_area_resol_mean     ?
_diffrn_reflns_number     20901
_diffrn_reflns_av_R_equivalents     0.0261
_diffrn_reflns_av_sigmaI/netI     0.0271
_diffrn_reflns_theta_min     2.37
_diffrn_reflns_theta_max     31.00
_diffrn_reflns_theta_full     25.00
_diffrn_measured_fraction_theta_max     0.983
_diffrn_measured_fraction_theta_full     1.000
_diffrn_reflns_limit_h_min     -17
_diffrn_reflns_limit_h_max     17
_diffrn_reflns_limit_k_min     -19
_diffrn_reflns_limit_k_max     19
_diffrn_reflns_limit_l_min     -15
_diffrn_reflns_limit_l_max     15
_diffrn_standards_number     ?
_diffrn_standards_interval_count     ?
_diffrn_standards_interval_time     ?
_diffrn_standards_decay_%     ?
_refine_special_details
;
 Refinement of <i>F</i>^2^ against ALL reflections. The weighted
 <i>R</i>--factor <i>wR</i> and goodness of fit <i>S</i> are based on
 <i>F</i>^2^, conventional <i>R</i>--factors <i>R</i> are based on <i>F</i>,
 with <i>F</i> set to zero for negative <i>F</i>^2^. The threshold expression
 of <i>F</i>^2^ > \s(<i>F</i>^2^) is used only for calculating
 <i>R</i>--factors(gt) <i>etc</i>. and is not relevant to the choice of
 reflections for refinement. <i>R</i>--factors based on <i>F</i>^2^ are
 statistically about twice as large as those based on <i>F</i>, and
 <i>R</i>--factors based on ALL data will be even larger.
;
_reflns_number_total     5167
_reflns_number_gt     3502
_reflns_threshold_expression     >2\s(I)
_refine_ls_structure_factor_coef     Fsqd
_refine_ls_matrix_type     full
_refine_ls_R_factor_all     0.0717
_refine_ls_R_factor_gt     0.0441
_refine_ls_wR_factor_gt     0.1151
_refine_ls_wR_factor_ref     0.1324
_refine_ls_goodness_of_fit_ref     0.999
_refine_ls_restrained_S_all     0.999
_refine_ls_number_reflns     5167
_refine_ls_number_parameters     242
_refine_ls_number_restraints     2
_refine_ls_hydrogen_treatment     mixed
_refine_ls_weighting_scheme     calc
_refine_ls_weighting_details
         'calc w=1/[\s^2^(Fo^2^)+(0.0665P)^2^+0.2325P] where P=(Fo^2^+2Fc^2^)/3'
_atom_sites_solution_hydrogens     geom
_atom_sites_solution_primary     direct
_atom_sites_solution_secondary     difmap
_refine_ls_shift/su_max     0.001
_refine_ls_shift/su_mean     0.000
_refine_diff_density_max     0.257
_refine_diff_density_min     -0.161
_refine_ls_extinction_method     'none'
_refine_ls_extinction_coef     ?
loop_
    _atom_type_symbol
    _atom_type_description
    _atom_type_scat_dispersion_real
    _atom_type_scat_dispersion_imag
    _atom_type_scat_source
    'C' 'C' 0.0033 0.0016
                         'International Tables Vol C Tables 4.2.6.8 and 6.1.1.4'
    'H' 'H' 0.0000 0.0000
                         'International Tables Vol C Tables 4.2.6.8 and 6.1.1.4'
    'N' 'N' 0.0061 0.0033
                         'International Tables Vol C Tables 4.2.6.8 and 6.1.1.4'
    'O' 'O' 0.0106 0.0060
                         'International Tables Vol C Tables 4.2.6.8 and 6.1.1.4'
_computing_data_collection     '<i>APEX2</i>    (Bruker,    2008)'
_computing_cell_refinement     '<i>SAINT</i>    (Bruker,    2008)'
_computing_data_reduction     '<i>SAINT</i>    (Bruker,    2008)'
_computing_structure_solution     '<i>SHELXS97</i> (Sheldrick, 2008)'
_computing_structure_refinement     '<i>SHELXL97</i> (Sheldrick, 2008)'
_computing_molecular_graphics     '<i>ORTEP-3 for Windows</i> (Farrugia,  1997)'
_computing_publication_material
              '<i>SHELXL97</i> (Sheldrick, 2008) and <i>PLATON</i> (Spek, 2009)'
loop_
    _atom_site_type_symbol
    _atom_site_label
    _atom_site_fract_x
    _atom_site_fract_y
    _atom_site_fract_z
    _atom_site_U_iso_or_equiv
    _atom_site_adp_type
    _atom_site_calc_flag
    _atom_site_refinement_flags
    _atom_site_occupancy
    _atom_site_symmetry_multiplicity
    _atom_site_disorder_assembly
    _atom_site_disorder_group
    C C1 0.20517(13) 0.35795(13) 0.37822(16) 0.0565(4) Uani d . 1 1 . .
    H H1 0.2233 0.3054 0.3355 0.068 Uiso calc R 1 1 . .
    C C2 0.13329(14) 0.43504(14) 0.30526(17) 0.0602(4) Uani d . 1 1 . .
    H H2 0.1041 0.4347 0.2121 0.072 Uiso calc R 1 1 . .
    C C3 0.10387(14) 0.51262(13) 0.36769(17) 0.0573(4) Uani d . 1 1 . .
    H H3 0.0555 0.5635 0.3164 0.069 Uiso calc R 1 1 . .
    C C4 0.14643(12) 0.51452(11) 0.50668(16) 0.0494(3) Uani d . 1 1 . .
    H H4 0.1265 0.5660 0.5494 0.059 Uiso calc R 1 1 . .
    C C5 0.21853(11) 0.43880(9) 0.57979(14) 0.0401(3) Uani d . 1 1 . .
    C C6 0.24886(11) 0.36182(10) 0.51613(15) 0.0444(3) Uani d . 1 1 . .
    C C7 0.35751(11) 0.32910(9) 0.73933(15) 0.0440(3) Uani d . 1 1 . .
    C C8 0.28153(11) 0.42334(9) 0.72866(14) 0.0383(3) Uani d . 1 1 . .
    C C9 0.21736(12) 0.45201(9) 0.89615(14) 0.0416(3) Uani d . 1 1 . .
    C C10 0.30798(11) 0.53001(8) 0.90518(13) 0.0355(3) Uani d . 1 1 . .
    C C11 0.35077(10) 0.50798(8) 0.81357(13) 0.0346(3) Uani d . 1 1 . .
    C C12 0.45130(11) 0.55592(8) 0.79841(13) 0.0347(3) Uani d . 1 1 . .
    C C13 0.57815(14) 0.55042(11) 0.68384(18) 0.0541(4) Uani d . 1 1 . .
    H H13A 0.5593 0.6150 0.6455 0.081 Uiso calc R 1 1 . .
    H H13B 0.5951 0.5079 0.6240 0.081 Uiso calc R 1 1 . .
    H H13C 0.6477 0.5537 0.7686 0.081 Uiso calc R 1 1 . .
    C C14 0.26345(11) 0.64409(9) 1.05174(13) 0.0383(3) Uani d . 1 1 . .
    C C15 0.30989(14) 0.68008(11) 1.18109(15) 0.0512(3) Uani d . 1 1 . .
    H H15 0.3924 0.6758 1.2355 0.061 Uiso calc R 1 1 . .
    C C16 0.23301(17) 0.72265(13) 1.22943(18) 0.0649(5) Uani d . 1 1 . .
    H H16 0.2643 0.7472 1.3167 0.078 Uiso calc R 1 1 . .
    C C17 0.11072(16) 0.72924(13) 1.1501(2) 0.0646(5) Uani d . 1 1 . .
    H H17 0.0594 0.7565 1.1844 0.077 Uiso calc R 1 1 . .
    C C18 0.06501(14) 0.69548(12) 1.02087(18) 0.0592(4) Uani d . 1 1 . .
    H H18 -0.0174 0.7007 0.9665 0.071 Uiso calc R 1 1 . .
    C C19 0.14097(12) 0.65364(11) 0.97084(15) 0.0482(3) Uani d . 1 1 . .
    H H19 0.1097 0.6318 0.8823 0.058 Uiso calc R 1 1 . .
    N N1 0.32908(11) 0.29741(8) 0.61328(14) 0.0520(3) Uani d D 1 1 . .
    H H1A 0.3634(15) 0.2457(10) 0.5943(17) 0.062 Uiso d D 1 1 . .
    N N2 0.34264(10) 0.60019(8) 1.00166(11) 0.0393(2) Uani d D 1 1 . .
    H H2A 0.4110(10) 0.6321(10) 1.0165(15) 0.047 Uiso d D 1 1 . .
    O O1 0.42614(9) 0.29188(7) 0.84405(12) 0.0569(3) Uani d . 1 1 . .
    O O2 0.19725(8) 0.39643(6) 0.78561(10) 0.0445(2) Uani d . 1 1 . .
    O O3 0.17129(11) 0.43426(8) 0.96977(12) 0.0624(3) Uani d . 1 1 . .
    O O4 0.47595(8) 0.51218(7) 0.70423(10) 0.0448(2) Uani d . 1 1 . .
    O O5 0.50692(8) 0.62507(6) 0.86606(9) 0.0437(2) Uani d . 1 1 . .
loop_
    _atom_site_aniso_label
    _atom_site_aniso_U_11
    _atom_site_aniso_U_22
    _atom_site_aniso_U_33
    _atom_site_aniso_U_12
    _atom_site_aniso_U_13
    _atom_site_aniso_U_23
    C1 0.0449(8) 0.0651(9) 0.0649(10) -0.0106(7) 0.0283(8) -0.0261(8)
    C2 0.0438(8) 0.0854(12) 0.0511(8) -0.0129(8) 0.0197(7) -0.0146(8)
    C3 0.0410(7) 0.0686(10) 0.0575(9) 0.0008(7) 0.0160(7) 0.0021(8)
    C4 0.0405(7) 0.0483(7) 0.0580(9) 0.0048(6) 0.0193(7) -0.0054(6)
    C5 0.0299(6) 0.0394(6) 0.0516(7) -0.0037(5) 0.0176(5) -0.0109(5)
    C6 0.0326(6) 0.0419(6) 0.0606(8) -0.0062(5) 0.0214(6) -0.0156(6)
    C7 0.0325(6) 0.0304(6) 0.0668(9) -0.0038(5) 0.0186(6) -0.0062(6)
    C8 0.0319(6) 0.0315(5) 0.0542(8) -0.0026(4) 0.0206(6) -0.0058(5)
    C9 0.0381(6) 0.0368(6) 0.0533(8) -0.0040(5) 0.0224(6) 0.0004(5)
    C10 0.0325(5) 0.0308(5) 0.0442(7) -0.0012(4) 0.0172(5) 0.0022(5)
    C11 0.0321(5) 0.0280(5) 0.0444(7) -0.0020(4) 0.0167(5) -0.0012(5)
    C12 0.0330(5) 0.0303(5) 0.0428(6) -0.0001(4) 0.0180(5) 0.0019(5)
    C13 0.0546(8) 0.0540(8) 0.0706(10) -0.0117(7) 0.0429(8) -0.0084(7)
    C14 0.0401(6) 0.0340(6) 0.0454(7) -0.0037(5) 0.0224(6) -0.0024(5)
    C15 0.0463(7) 0.0529(8) 0.0534(8) -0.0050(6) 0.0199(7) -0.0145(7)
    C16 0.0698(11) 0.0678(10) 0.0635(10) -0.0082(8) 0.0344(9) -0.0273(8)
    C17 0.0623(10) 0.0629(10) 0.0865(12) -0.0056(8) 0.0489(10) -0.0207(9)
    C18 0.0431(8) 0.0626(9) 0.0763(11) -0.0004(7) 0.0293(8) -0.0091(8)
    C19 0.0426(7) 0.0546(8) 0.0484(8) -0.0004(6) 0.0200(6) -0.0041(6)
    N1 0.0444(6) 0.0364(6) 0.0737(8) 0.0024(5) 0.0234(6) -0.0171(5)
    N2 0.0356(5) 0.0399(5) 0.0455(6) -0.0056(4) 0.0200(5) -0.0062(4)
    O1 0.0459(5) 0.0375(5) 0.0743(7) 0.0017(4) 0.0126(5) -0.0019(5)
    O2 0.0383(5) 0.0376(4) 0.0634(6) -0.0096(4) 0.0268(5) -0.0070(4)
    O3 0.0679(7) 0.0621(7) 0.0739(7) -0.0214(5) 0.0460(6) -0.0051(6)
    O4 0.0443(5) 0.0417(5) 0.0575(6) -0.0095(4) 0.0304(5) -0.0116(4)
    O5 0.0456(5) 0.0371(4) 0.0523(5) -0.0115(4) 0.0245(4) -0.0072(4)
_geom_special_details
;
 All s.u.'s (except the s.u. in the dihedral angle between two l.s. planes)
 are estimated using the full covariance matrix. The cell s.u.'s are taken
 into account individually in the estimation of s.u.'s in distances, angles
 and torsion angles; correlations between s.u.'s in cell parameters are only
 used when they are defined by crystal symmetry. An approximate (isotropic)
 treatment of cell s.u.'s is used for estimating s.u.'s involving l.s. planes.
;
loop_
    _geom_bond_atom_site_label_1
    _geom_bond_atom_site_label_2
    _geom_bond_site_symmetry_2
    _geom_bond_distance
    _geom_bond_publ_flag
    C1 C6 . 1.377(2) ?
    C1 C2 . 1.385(2) ?
    C1 H1 . 0.9300 ?
    C2 C3 . 1.385(2) ?
    C2 H2 . 0.9300 ?
    C3 C4 . 1.388(2) ?
    C3 H3 . 0.9300 ?
    C4 C5 . 1.3729(19) ?
    C4 H4 . 0.9300 ?
    C5 C6 . 1.3920(17) ?
    C5 C8 . 1.4981(19) ?
    C6 N1 . 1.4083(19) ?
    C7 O1 . 1.2112(17) ?
    C7 N1 . 1.3466(19) ?
    C7 C8 . 1.5571(17) ?
    C8 O2 . 1.4537(15) ?
    C8 C11 . 1.4986(16) ?
    C9 O3 . 1.1847(16) ?
    C9 O2 . 1.3607(17) ?
    C9 C10 . 1.5041(17) ?
    C10 C11 . 1.3448(17) ?
    C10 N2 . 1.3545(16) ?
    C11 C12 . 1.4564(16) ?
    C12 O5 . 1.2137(14) ?
    C12 O4 . 1.3304(15) ?
    C13 O4 . 1.4498(16) ?
    C13 H13A . 0.9600 ?
    C13 H13B . 0.9600 ?
    C13 H13C . 0.9600 ?
    C14 C15 . 1.3773(19) ?
    C14 C19 . 1.3842(19) ?
    C14 N2 . 1.4253(16) ?
    C15 C16 . 1.381(2) ?
    C15 H15 . 0.9300 ?
    C16 C17 . 1.376(3) ?
    C16 H16 . 0.9300 ?
    C17 C18 . 1.366(2) ?
    C17 H17 . 0.9300 ?
    C18 C19 . 1.380(2) ?
    C18 H18 . 0.9300 ?
    C19 H19 . 0.9300 ?
    N1 H1A . 0.887(9) ?
    N2 H2A . 0.890(9) ?
loop_
    _geom_angle_atom_site_label_1
    _geom_angle_atom_site_label_2
    _geom_angle_atom_site_label_3
    _geom_angle_site_symmetry_1
    _geom_angle_site_symmetry_3
    _geom_angle
    _geom_angle_publ_flag
    C6 C1 C2 . . 117.66(14) ?
    C6 C1 H1 . . 121.2 ?
    C2 C1 H1 . . 121.2 ?
    C3 C2 C1 . . 121.61(15) ?
    C3 C2 H2 . . 119.2 ?
    C1 C2 H2 . . 119.2 ?
    C2 C3 C4 . . 120.11(16) ?
    C2 C3 H3 . . 119.9 ?
    C4 C3 H3 . . 119.9 ?
    C5 C4 C3 . . 118.64(14) ?
    C5 C4 H4 . . 120.7 ?
    C3 C4 H4 . . 120.7 ?
    C4 C5 C6 . . 120.78(13) ?
    C4 C5 C8 . . 130.60(12) ?
    C6 C5 C8 . . 108.54(11) ?
    C1 C6 C5 . . 121.17(14) ?
    C1 C6 N1 . . 129.20(13) ?
    C5 C6 N1 . . 109.60(12) ?
    O1 C7 N1 . . 128.04(12) ?
    O1 C7 C8 . . 124.58(13) ?
    N1 C7 C8 . . 107.35(12) ?
    O2 C8 C11 . . 103.98(10) ?
    O2 C8 C5 . . 111.85(10) ?
    C11 C8 C5 . . 117.76(11) ?
    O2 C8 C7 . . 105.30(10) ?
    C11 C8 C7 . . 115.18(10) ?
    C5 C8 C7 . . 102.35(10) ?
    O3 C9 O2 . . 122.23(12) ?
    O3 C9 C10 . . 130.00(13) ?
    O2 C9 C10 . . 107.70(11) ?
    C11 C10 N2 . . 130.46(11) ?
    C11 C10 C9 . . 107.25(11) ?
    N2 C10 C9 . . 121.93(11) ?
    C10 C11 C12 . . 126.32(11) ?
    C10 C11 C8 . . 110.00(10) ?
    C12 C11 C8 . . 123.66(11) ?
    O5 C12 O4 . . 124.86(11) ?
    O5 C12 C11 . . 123.91(11) ?
    O4 C12 C11 . . 111.20(10) ?
    O4 C13 H13A . . 109.5 ?
    O4 C13 H13B . . 109.5 ?
    H13A C13 H13B . . 109.5 ?
    O4 C13 H13C . . 109.5 ?
    H13A C13 H13C . . 109.5 ?
    H13B C13 H13C . . 109.5 ?
    C15 C14 C19 . . 119.50(12) ?
    C15 C14 N2 . . 119.60(12) ?
    C19 C14 N2 . . 120.88(12) ?
    C14 C15 C16 . . 119.51(14) ?
    C14 C15 H15 . . 120.2 ?
    C16 C15 H15 . . 120.2 ?
    C17 C16 C15 . . 120.83(15) ?
    C17 C16 H16 . . 119.6 ?
    C15 C16 H16 . . 119.6 ?
    C18 C17 C16 . . 119.66(14) ?
    C18 C17 H17 . . 120.2 ?
    C16 C17 H17 . . 120.2 ?
    C17 C18 C19 . . 120.11(15) ?
    C17 C18 H18 . . 119.9 ?
    C19 C18 H18 . . 119.9 ?
    C18 C19 C14 . . 120.34(14) ?
    C18 C19 H19 . . 119.8 ?
    C14 C19 H19 . . 119.8 ?
    C7 N1 C6 . . 111.98(11) ?
    C7 N1 H1A . . 123.5(11) ?
    C6 N1 H1A . . 124.2(11) ?
    C10 N2 C14 . . 123.85(10) ?
    C10 N2 H2A . . 116.6(10) ?
    C14 N2 H2A . . 117.1(10) ?
    C9 O2 C8 . . 110.27(9) ?
    C12 O4 C13 . . 116.51(10) ?
loop_
    _geom_torsion_atom_site_label_1
    _geom_torsion_atom_site_label_2
    _geom_torsion_atom_site_label_3
    _geom_torsion_atom_site_label_4
    _geom_torsion_site_symmetry_1
    _geom_torsion_site_symmetry_2
    _geom_torsion_site_symmetry_3
    _geom_torsion_site_symmetry_4
    _geom_torsion
    _geom_torsion_publ_flag
    C6 C1 C2 C3 . . . . -1.3(2) ?
    C1 C2 C3 C4 . . . . -0.1(2) ?
    C2 C3 C4 C5 . . . . 0.6(2) ?
    C3 C4 C5 C6 . . . . 0.3(2) ?
    C3 C4 C5 C8 . . . . 176.78(13) ?
    C2 C1 C6 C5 . . . . 2.1(2) ?
    C2 C1 C6 N1 . . . . -175.49(13) ?
    C4 C5 C6 C1 . . . . -1.7(2) ?
    C8 C5 C6 C1 . . . . -178.88(12) ?
    C4 C5 C6 N1 . . . . 176.37(12) ?
    C8 C5 C6 N1 . . . . -0.85(14) ?
    C4 C5 C8 O2 . . . . 73.88(17) ?
    C6 C5 C8 O2 . . . . -109.27(11) ?
    C4 C5 C8 C11 . . . . -46.46(18) ?
    C6 C5 C8 C11 . . . . 130.39(11) ?
    C4 C5 C8 C7 . . . . -173.86(13) ?
    C6 C5 C8 C7 . . . . 2.99(12) ?
    O1 C7 C8 O2 . . . . -65.30(15) ?
    N1 C7 C8 O2 . . . . 112.83(12) ?
    O1 C7 C8 C11 . . . . 48.61(18) ?
    N1 C7 C8 C11 . . . . -133.26(12) ?
    O1 C7 C8 C5 . . . . 177.64(12) ?
    N1 C7 C8 C5 . . . . -4.23(13) ?
    O3 C9 C10 C11 . . . . 167.68(15) ?
    O2 C9 C10 C11 . . . . -9.33(14) ?
    O3 C9 C10 N2 . . . . -6.1(2) ?
    O2 C9 C10 N2 . . . . 176.87(11) ?
    N2 C10 C11 C12 . . . . 1.5(2) ?
    C9 C10 C11 C12 . . . . -171.60(11) ?
    N2 C10 C11 C8 . . . . 179.99(12) ?
    C9 C10 C11 C8 . . . . 6.91(14) ?
    O2 C8 C11 C10 . . . . -2.33(13) ?
    C5 C8 C11 C10 . . . . 122.03(12) ?
    C7 C8 C11 C10 . . . . -117.01(12) ?
    O2 C8 C11 C12 . . . . 176.23(10) ?
    C5 C8 C11 C12 . . . . -59.41(15) ?
    C7 C8 C11 C12 . . . . 61.55(16) ?
    C10 C11 C12 O5 . . . . -2.4(2) ?
    C8 C11 C12 O5 . . . . 179.27(12) ?
    C10 C11 C12 O4 . . . . 175.70(12) ?
    C8 C11 C12 O4 . . . . -2.62(16) ?
    C19 C14 C15 C16 . . . . 1.8(2) ?
    N2 C14 C15 C16 . . . . 179.97(14) ?
    C14 C15 C16 C17 . . . . 0.2(3) ?
    C15 C16 C17 C18 . . . . -1.6(3) ?
    C16 C17 C18 C19 . . . . 1.0(3) ?
    C17 C18 C19 C14 . . . . 1.1(2) ?
    C15 C14 C19 C18 . . . . -2.5(2) ?
    N2 C14 C19 C18 . . . . 179.41(13) ?
    O1 C7 N1 C6 . . . . -177.92(13) ?
    C8 C7 N1 C6 . . . . 4.03(15) ?
    C1 C6 N1 C7 . . . . 175.69(14) ?
    C5 C6 N1 C7 . . . . -2.14(15) ?
    C11 C10 N2 C14 . . . . 151.63(13) ?
    C9 C10 N2 C14 . . . . -36.17(18) ?
    C15 C14 N2 C10 . . . . 152.11(13) ?
    C19 C14 N2 C10 . . . . -29.79(18) ?
    O3 C9 O2 C8 . . . . -169.38(13) ?
    C10 C9 O2 C8 . . . . 7.91(14) ?
    C11 C8 O2 C9 . . . . -3.79(13) ?
    C5 C8 O2 C9 . . . . -131.88(11) ?
    C7 C8 O2 C9 . . . . 117.71(11) ?
    O5 C12 O4 C13 . . . . 0.81(19) ?
    C11 C12 O4 C13 . . . . -177.27(11) ?
loop_
    _geom_hbond_atom_site_label_D
    _geom_hbond_atom_site_label_H
    _geom_hbond_atom_site_label_A
    _geom_hbond_site_symmetry_A
    _geom_hbond_distance_DH
    _geom_hbond_distance_HA
    _geom_hbond_distance_DA
    _geom_hbond_angle_DHA
    N1 H1A O5 2_646 0.887(16) 2.191(17) 3.0268(16) 156.9(15)
    N2 H2A O1 3_667 0.891(14) 2.189(14) 2.9907(17) 149.4(13)
    N2 H2A O5 1_555 0.891(14) 2.389(15) 2.9691(16) 122.95(14)
    C13 H13A O1 2_656 0.96 2.41 3.2999(18) 153
