# Supplementary material for: Methyl 4-anilino-2′,5-dioxo-1′,2′-di­hydro-5H-spiro­[furan-2,3′-indole]-3-carboxyl­ate
Source: Acta Crystallogr Sect E Struct Rep Online. 2013 Jun 8;69(Pt 7):o1055. doi: 10.1107/S1600536813014967 (PMC3772486; doi:10.1107/S1600536813014967)
Supplement: Supplementary file 2 [file e-69-o1055-Isup2.hkl]

#
# h,k,l, Fc-squared, Fo-squared, sigma(Fo-squared) and status flag
#
data_I
_shelx_title ' 3SEK in P2(1)/c'
_shelx_refln_list_code          4
_shelx_F_calc_maximum      129.61
_exptl_crystal_F_000       728.00
_reflns_d_resolution_high  0.6901
 
loop_
 _symmetry_equiv_pos_as_xyz
 'x, y, z'
 '-x, y+1/2, -z+1/2'
 '-x, -y, -z'
 'x, -y-1/2, z-1/2'
 
_cell_length_a    12.1713
_cell_length_b    13.6144
_cell_length_c    10.9602
_cell_angle_alpha  90.000
_cell_angle_beta  114.813
_cell_angle_gamma  90.000
 
_shelx_F_squared_multiplier     1.000
 
loop_
 _refln_index_h
 _refln_index_k
 _refln_index_l
 _refln_F_squared_calc
 _refln_F_squared_meas
 _refln_F_squared_sigma
 _refln_observed_status
   2   0   0    13557.02    13307.66    189.08 o
   3   0   0     5862.59     6255.22     85.53 o
   4   0   0       78.61       81.91      2.58 o
   5   0   0      573.54      732.04     11.77 o
   6   0   0      493.08      472.55      8.03 o
   7   0   0      342.24      327.46      6.07 o
   8   0   0       18.49       14.78      1.04 o
   9   0   0      555.87      592.62      9.08 o
  10   0   0       28.09       28.02      2.29 o
  11   0   0       73.46       67.49      4.67 o
  12   0   0        1.25        2.02      1.71 o
  13   0   0       51.69       56.31      5.18 o
  14   0   0      112.87      121.11      7.41 o
  15   0   0        6.56        4.40      3.52 o
   1   1   0      790.92      620.19     22.74 o
   2   1   0     2668.96     2632.58     31.21 o
   3   1   0      449.23      422.86      5.44 o
   4   1   0     4691.47     4955.97     49.49 o
   5   1   0        5.35        5.62      1.22 o
   6   1   0      810.23      902.44     10.27 o
   7   1   0      155.46      171.68      2.60 o
   8   1   0       27.51       34.10      1.08 o
   9   1   0       77.48       67.15      2.12 o
  10   1   0       20.01       23.38      1.51 o
  11   1   0        3.12        1.08      1.13 o
  12   1   0       52.68       51.69      2.75 o
  13   1   0        1.28       -0.27      1.75 o
  14   1   0        8.92       12.37      2.68 o
  15   1   0       15.78       21.29      3.22 o
   0   2   0     7657.85     7531.54     70.33 o
   1   2   0      471.11      408.84      3.37 o
   2   2   0        5.58        7.78      0.87 o
   3   2   0     5351.09     5253.29     56.37 o
   4   2   0       12.53       19.16      0.83 o
   5   2   0       25.12       26.22      1.15 o
   6   2   0      959.94      986.97     12.37 o
   7   2   0        2.24        1.47      0.47 o
   8   2   0        5.48        4.18      0.57 o
   9   2   0        5.04        6.24      0.71 o
  10   2   0        6.42        6.08      1.07 o
  11   2   0       13.32       13.23      1.71 o
  12   2   0       82.48       78.96      3.80 o
  13   2   0        5.69        4.06      1.87 o
  14   2   0        8.48        6.12      2.22 o
  15   2   0        0.03       -1.96      1.96 o
   1   3   0     8145.98     8329.81     56.30 o
   2   3   0    13110.59    13148.92    115.79 o
   3   3   0     3610.65     3675.88     39.90 o
   4   3   0     2486.05     2504.02     30.04 o
   5   3   0      460.36      492.35      6.83 o
   6   3   0      742.94      741.12     12.87 o
   7   3   0      168.92      212.45      3.25 o
   8   3   0        0.57       -0.22      0.65 o
   9   3   0      102.40       94.25      2.33 o
  10   3   0        7.73        6.54      0.98 o
  11   3   0      202.51      205.33      7.78 o
  12   3   0       16.15       16.89      2.15 o
  13   3   0       31.46       24.55      2.57 o
  14   3   0        6.20        6.58      2.07 o
  15   3   0       11.27       12.31      4.95 o
   0   4   0      103.96       81.34      1.70 o
   1   4   0        5.16        5.37      0.36 o
   2   4   0     2354.08     2386.40     17.06 o
   3   4   0      199.04      231.95      2.55 o
   4   4   0     1669.32     1717.10     17.74 o
   5   4   0      341.08      358.55      4.49 o
   6   4   0      144.69      145.57      2.54 o
   7   4   0      187.70      198.60      5.14 o
   8   4   0       33.17       35.61      1.47 o
   9   4   0      196.50      192.45      3.69 o
  10   4   0        0.38        0.63      0.79 o
  11   4   0       12.26       10.29      1.71 o
  12   4   0        5.70        2.07      1.61 o
  13   4   0       57.55       62.90      8.35 o
  14   4   0        2.89        2.76      2.04 o
  15   4   0       19.86       17.51      4.57 o
   1   5   0      591.72      577.27      4.57 o
   2   5   0      296.37      333.97      2.94 o
   3   5   0       87.86      107.05      1.54 o
   4   5   0      238.21      230.03      2.71 o
   5   5   0      112.96       98.62      1.49 o
   6   5   0        0.01        0.11      0.53 o
   7   5   0       52.09       52.43      1.64 o
   8   5   0      647.85      653.36     12.12 o
   9   5   0       73.42       69.51      1.99 o
  10   5   0       38.62       35.75      1.64 o
  11   5   0        5.61        4.41      1.54 o
  12   5   0       15.36       12.62      3.45 o
  13   5   0       16.31       17.46      2.30 o
  14   5   0       11.54       15.13      5.10 o
  15   5   0       28.17       34.62      5.90 o
   0   6   0      226.72      270.07      4.24 o
   1   6   0      495.54      509.62      4.97 o
   2   6   0      372.65      344.88      3.86 o
   3   6   0      530.63      555.57      6.02 o
   4   6   0       91.46      105.32      1.97 o
   5   6   0      812.31      780.88     12.29 o
   6   6   0       85.93       83.36      1.91 o
   7   6   0       18.18       14.80      0.85 o
   8   6   0      206.30      198.00      5.94 o
   9   6   0        9.94       11.82      0.93 o
  10   6   0       56.71       57.63      2.14 o
  11   6   0        9.74       12.67      1.76 o
  12   6   0       20.76       17.87      2.15 o
  13   6   0        4.59        5.93      1.82 o
  14   6   0        0.19       -0.10      3.69 o
   1   7   0       16.08       22.32      1.18 o
   2   7   0      294.91      276.39      3.50 o
   3   7   0       17.65       19.71      0.80 o
   4   7   0        4.31        3.70      0.72 o
   5   7   0      163.72      175.30      3.64 o
   6   7   0      442.98      427.80      5.50 o
   7   7   0      347.62      330.36      6.32 o
   8   7   0       30.26       30.25      1.41 o
   9   7   0       29.16       26.28      1.61 o
  10   7   0      126.34      122.75      3.34 o
  11   7   0       77.10       85.63      7.47 o
  12   7   0       45.06       48.14      3.10 o
  13   7   0        1.43       -3.48      3.48 o
  14   7   0        3.77        6.46      4.03 o
   0   8   0      105.29       81.29      2.25 o
   1   8   0       50.41       48.37      1.30 o
   2   8   0      217.58      195.67      2.88 o
   3   8   0      361.87      351.62      4.39 o
   4   8   0      214.71      213.55      3.42 o
   5   8   0      315.85      311.20      4.22 o
   6   8   0      116.40      115.24      2.31 o
   7   8   0      290.36      269.91      4.66 o
   8   8   0      573.53      575.35     11.87 o
   9   8   0       39.60       40.21      2.21 o
  10   8   0       16.15       19.54      1.60 o
  11   8   0        2.06        2.25      1.74 o
  12   8   0       39.84       42.88      3.13 o
  13   8   0       39.25       35.81      6.36 o
  14   8   0       14.73        6.80      5.25 o
   1   9   0     1044.54     1008.46      9.98 o
   2   9   0        4.91        8.16      0.72 o
   3   9   0       31.47       31.13      1.22 o
   4   9   0       11.97       18.29      1.56 o
   5   9   0       93.01       85.80      2.08 o
   6   9   0      495.63      460.13      7.16 o
   7   9   0       49.14       34.08      2.38 o
   8   9   0       46.93       44.60      2.50 o
   9   9   0        0.84       -1.99      2.32 o
  10   9   0        1.14        2.19      1.38 o
  11   9   0        4.30        5.97      1.52 o
  12   9   0        8.68       10.73      1.57 o
  13   9   0        0.25       -4.20      4.20 o
   0  10   0       27.87       24.17      2.49 o
   1  10   0      146.20      146.36      2.64 o
   2  10   0      191.25      179.74      2.78 o
   3  10   0      343.38      353.63      4.72 o
   4  10   0      208.12      194.42      3.56 o
   5  10   0       74.77       79.46      2.70 o
   6  10   0      298.24      273.36      5.88 o
   7  10   0      124.47      120.94      4.05 o
   8  10   0       77.76       80.89      3.38 o
   9  10   0        0.01        0.51      1.39 o
  10  10   0        2.14        1.11      1.42 o
  11  10   0        4.55        5.08      1.55 o
  12  10   0       25.22       26.61      2.11 o
  13  10   0       25.69       40.49      7.24 o
   1  11   0      247.88      245.17      3.77 o
   2  11   0       38.80       37.05      1.42 o
   3  11   0       28.14       30.34      1.74 o
   4  11   0      123.86      119.86      3.42 o
   5  11   0       70.80       57.25      2.77 o
   6  11   0        2.23        2.58      1.41 o
   7  11   0        0.00       -0.19      1.45 o
   8  11   0        5.74        3.29      1.63 o
   9  11   0       19.70       19.78      3.30 o
  10  11   0       11.18       11.82      2.77 o
  11  11   0        0.41       -1.47      1.47 o
  12  11   0        2.56        2.45      1.94 o
   0  12   0       87.00       85.04      3.18 o
   1  12   0       86.06       95.42      2.32 o
   2  12   0       40.61       40.78      1.73 o
   3  12   0       66.38       55.99      2.59 o
   4  12   0      193.16      174.63      4.90 o
   5  12   0       22.65       19.22      2.06 o
   6  12   0      105.85       97.58      3.71 o
   7  12   0        2.11        3.36      1.66 o
   8  12   0       62.22       71.52      3.72 o
   9  12   0       23.47       21.67      2.42 o
  10  12   0       25.17       20.83      2.42 o
  11  12   0       81.14       85.22      3.88 o
  12  12   0        9.10       13.67      2.44 o
   1  13   0      410.87      395.26      5.94 o
   2  13   0       18.60       13.58      1.42 o
   3  13   0        2.96        3.19      1.46 o
   4  13   0        0.42        0.69      1.51 o
   5  13   0       13.43       14.36      2.06 o
   6  13   0       16.00       16.44      2.15 o
   7  13   0       12.98       12.07      2.33 o
   8  13   0       15.52       19.68      2.61 o
   9  13   0        2.72        1.47      1.98 o
  10  13   0       94.99      112.75      5.66 o
  11  13   0        3.57        7.15      2.20 o
  12  13   0       32.40       32.01      3.06 o
   0  14   0      192.22      179.52      5.85 o
   1  14   0        0.16        5.52      1.32 o
   2  14   0        3.82        4.21      1.56 o
   3  14   0       79.14       77.56      4.73 o
   4  14   0       39.47       45.89      2.97 o
   5  14   0        3.65        0.86      1.67 o
   6  14   0       65.93       73.75      3.63 o
   7  14   0       38.27       37.63      3.21 o
   8  14   0       57.39       59.11      3.75 o
   9  14   0        5.74        8.40      2.38 o
  10  14   0       27.37       29.03      3.45 o
  11  14   0        0.85       -0.23      2.63 o
   1  15   0       74.33       70.39      3.91 o
   2  15   0       33.12       31.50      2.69 o
   3  15   0        0.41        0.84      1.77 o
   4  15   0       22.89       19.51      2.87 o
   5  15   0       18.97       18.07      2.49 o
   6  15   0        9.39        6.95      3.15 o
   7  15   0        5.41        7.12      2.44 o
   8  15   0       34.21       35.49      4.49 o
   9  15   0       48.76       57.42      4.01 o
  10  15   0        0.47        3.30      2.15 o
   0  16   0       24.92       27.63      2.94 o
   1  16   0       14.81       15.86      2.73 o
   2  16   0       40.88       41.88      2.03 o
   3  16   0       36.80       30.97      3.54 o
   4  16   0       20.23       15.90      2.97 o
   5  16   0        2.38        3.15      2.44 o
   6  16   0        0.68        1.41      2.40 o
   7  16   0       20.75       21.65      3.24 o
   8  16   0        7.21        8.71      2.63 o
   9  16   0        0.23        0.88      2.77 o
   1  17   0        1.38        1.27      1.76 o
   2  17   0        0.12       -1.50      2.31 o
   3  17   0       22.38       25.93      3.60 o
   4  17   0       12.16       19.51      3.35 o
   5  17   0        0.66        1.94      2.51 o
   6  17   0       10.04       10.02      3.41 o
   7  17   0        3.17        0.01      5.10 o
   8  17   0        7.16        3.81      5.29 o
   0  18   0       11.51       12.07      7.69 o
   1  18   0        6.90        5.76      4.11 o
   2  18   0       14.43       13.31      4.26 o
   3  18   0       23.16       24.86      4.26 o
   4  18   0       15.96       16.84      3.53 o
   5  18   0       35.19       50.40      6.37 o
   6  18   0        3.42        3.25      5.22 o
   1  19   0        0.07       -0.27      3.50 o
   2  19   0        0.01       -2.33      3.35 o
   3  19   0        4.49        3.16      4.22 o
   4  19   0        4.90        8.14      6.94 o
 -16   1   1        1.69        5.30      2.35 o
 -15   1   1       16.21       13.37      2.56 o
 -14   1   1        0.34        0.54      2.35 o
 -13   1   1       15.18       17.43      1.87 o
 -12   1   1        0.05       -0.54      1.21 o
 -11   1   1        0.12        0.18      0.96 o
 -10   1   1       98.16      102.69      2.33 o
  -9   1   1      162.80      168.62      2.73 o
  -8   1   1       33.06       31.80      1.03 o
  -7   1   1     1872.97     1933.27     21.28 o
  -6   1   1      601.75      637.44      9.09 o
  -5   1   1      270.85      290.52      4.46 o
  -4   1   1      432.03      382.18      4.52 o
  -3   1   1     4499.42     4540.49     53.45 o
  -2   1   1     1451.06     1555.64     17.11 o
  -1   1   1     7679.13     6907.59    163.54 o
   0   1   1     2092.77     1970.61     42.31 o
   1   1   1      522.42      550.32      4.08 o
   2   1   1     3419.85     3548.46     23.53 o
   3   1   1       96.02       83.50      1.18 o
   4   1   1      314.32      353.74      3.77 o
   5   1   1        7.41        4.98      0.52 o
   6   1   1     1012.02     1051.88     12.04 o
   7   1   1      466.79      495.55      6.27 o
   8   1   1      729.75      768.84     10.27 o
   9   1   1        0.77        1.39      0.89 o
  10   1   1       86.91       82.77      3.25 o
  11   1   1       23.09       23.78      2.40 o
  12   1   1       25.79       24.47      2.62 o
  13   1   1       54.92       59.49      3.96 o
  14   1   1        1.58       -0.24      2.08 o
  15   1   1       11.14       12.71      2.79 o
 -16   2   1       34.33       40.00      7.42 o
 -15   2   1        0.33       -1.51      1.94 o
 -14   2   1       24.73       30.71      3.85 o
 -13   2   1        2.36       -0.92      1.31 o
 -12   2   1        0.06       -0.16      1.02 o
 -11   2   1      289.74      278.38      5.22 o
 -10   2   1       36.15       40.14      1.62 o
  -9   2   1       57.50       51.05      1.32 o
  -8   2   1       18.12       14.66      0.99 o
  -7   2   1       13.23       17.00      1.52 o
  -6   2   1       10.04        5.30      0.70 o
  -5   2   1      251.38      247.82      5.11 o
  -4   2   1     1949.70     2026.99     24.28 o
  -3   2   1     5430.34     5809.59     62.29 o
  -2   2   1     4183.23     4330.68     43.86 o
  -1   2   1     6395.75     6359.22     50.47 o
   0   2   1     1912.73     2048.40     15.12 o
   1   2   1    12161.98    12011.68     87.52 o
   2   2   1    11682.67    11779.33     93.24 o
   3   2   1      641.04      592.91      5.36 o
   4   2   1     1297.10     1338.95     19.47 o
   5   2   1      494.67      490.66      5.98 o
   6   2   1      133.81      151.51      2.42 o
   7   2   1      174.30      187.78      2.85 o
   8   2   1      265.33      285.46      4.63 o
   9   2   1      104.38       95.97      2.68 o
  10   2   1       96.89       93.07      3.57 o
  11   2   1        6.91        5.91      1.59 o
  12   2   1        6.61        3.96      2.24 o
  13   2   1       16.62       14.25      2.52 o
  14   2   1        1.59        0.59      2.12 o
  15   2   1        0.90       -0.04      2.36 o
 -16   3   1        0.13        3.82      3.26 o
 -15   3   1        9.56        8.77      2.53 o
 -14   3   1       47.86       45.30      3.17 o
 -13   3   1        3.40        4.11      1.63 o
 -12   3   1       81.14       79.92      5.67 o
 -11   3   1       24.50       24.28      1.56 o
 -10   3   1       95.55       94.63      2.64 o
  -9   3   1        6.20        7.09      2.10 o
  -8   3   1        2.78        1.94      0.72 o
  -7   3   1     1225.52     1265.59     17.90 o
  -6   3   1      403.88      444.21      9.94 o
  -5   3   1        0.91        1.81      0.81 o
  -4   3   1      460.50      445.07      6.50 o
  -3   3   1     7340.50     7635.89     77.15 o
  -2   3   1     2391.95     2260.69     18.25 o
  -1   3   1     2188.31     2235.59     16.47 o
   0   3   1     4472.91     4596.22     33.46 o
   1   3   1       29.85       51.85      0.77 o
   2   3   1     3334.77     3641.03     27.07 o
   3   3   1        4.82        1.89      0.34 o
   4   3   1      311.21      324.31      3.66 o
   5   3   1     1585.22     1772.10     17.07 o
   6   3   1        3.62        1.86      0.53 o
   7   3   1       28.13       21.71      0.96 o
   8   3   1      384.62      370.50      5.03 o
   9   3   1      189.82      175.83      3.78 o
  10   3   1       17.09       22.64      2.21 o
  11   3   1      104.05      107.35      4.52 o
  12   3   1       76.23       73.92      4.01 o
  13   3   1        3.86        2.10      3.63 o
  14   3   1       11.52       14.96      2.78 o
  15   3   1        1.91        2.24      2.33 o
 -15   4   1        0.18       -2.16      3.47 o
 -14   4   1        0.18       -1.55      1.55 o
 -13   4   1        4.10        1.21      2.85 o
 -12   4   1       81.59       74.53      3.21 o
 -11   4   1        0.50       -0.38      1.98 o
 -10   4   1       29.03       26.06      2.74 o
  -9   4   1      139.15      143.18      3.86 o
  -8   4   1       38.92       37.29      2.28 o
  -7   4   1      151.57      182.10      7.83 o
  -6   4   1       14.11       13.56      1.03 o
  -5   4   1       49.18       45.62      1.57 o
  -4   4   1     1871.14     1904.57     19.60 o
  -3   4   1     1402.83     1376.72     11.90 o
  -2   4   1      593.43      627.31      5.20 o
  -1   4   1    14404.67    14085.64    101.86 o
   0   4   1     6652.50     6695.32     48.57 o
   1   4   1      462.51      449.83      3.61 o
   2   4   1     9116.00     9272.91     70.07 o
   3   4   1      228.02      242.40      2.96 o
   4   4   1      810.82      857.24      8.67 o
   5   4   1      696.85      775.74      8.02 o
   6   4   1        3.68        3.51      0.88 o
   7   4   1      359.84      358.24      4.89 o
   8   4   1        3.15        3.66      0.65 o
   9   4   1      245.29      237.50      4.67 o
  10   4   1      357.85      348.77      8.97 o
  11   4   1       26.51       23.35      5.40 o
  12   4   1        0.02       -1.59      1.59 o
  13   4   1       14.05       12.54      3.74 o
  14   4   1       11.22       12.44      2.60 o
 -15   5   1       47.22       61.80      6.97 o
 -14   5   1       30.50       39.88      5.92 o
 -13   5   1        6.91        9.55      4.06 o
 -12   5   1        3.87        7.51      3.47 o
 -11   5   1       49.17       49.12      5.42 o
 -10   5   1        1.25        0.86      1.97 o
  -9   5   1      351.48      356.15     15.15 o
  -8   5   1        0.05       -0.02      0.68 o
  -7   5   1       43.09       48.10      2.11 o
  -6   5   1      638.71      710.71      8.81 o
  -5   5   1      379.64      414.44      4.92 o
  -4   5   1      174.58      195.44      2.59 o
  -3   5   1      723.96      797.41      7.64 o
  -2   5   1     4395.75     4538.13     34.45 o
  -1   5   1      998.06      973.30      7.60 o
   0   5   1      427.18      410.57      3.57 o
   1   5   1        3.72        3.88      0.36 o
   2   5   1     2438.46     2735.36     21.13 o
   3   5   1     2827.09     2932.25     26.14 o
   4   5   1       74.91       73.67      1.48 o
   5   5   1        0.41        0.30      0.50 o
   6   5   1     1290.72     1304.95     13.09 o
   7   5   1      395.16      392.83      8.28 o
   8   5   1      177.39      160.94      3.07 o
   9   5   1      168.50      168.00      3.48 o
  10   5   1        2.36        1.04      2.49 o
  11   5   1      104.84       95.96      4.22 o
  12   5   1       30.90       36.85      2.99 o
  13   5   1       26.02       31.77      2.98 o
  14   5   1        0.35       -2.00      2.00 o
 -15   6   1        3.54       -2.24      3.88 o
 -14   6   1        5.40       -0.32      3.88 o
 -13   6   1        0.45       -0.65      3.26 o
 -12   6   1      109.51      115.73      8.48 o
 -11   6   1      255.81      247.39     12.14 o
 -10   6   1       30.85       23.51      4.18 o
  -9   6   1      184.79      177.79      6.77 o
  -8   6   1      225.10      229.82      5.92 o
  -7   6   1      568.78      565.11      6.62 o
  -6   6   1        0.27        0.12      0.75 o
  -5   6   1       51.16       41.77      1.21 o
  -4   6   1      596.20      592.39      6.88 o
  -3   6   1       98.49      123.07      1.63 o
  -2   6   1       75.23       76.72      1.38 o
  -1   6   1      496.75      477.71      4.51 o
   0   6   1      720.90      742.08      6.59 o
   1   6   1      428.13      466.33      4.64 o
   2   6   1      501.37      521.18      5.02 o
   3   6   1       32.62       45.53      1.05 o
   4   6   1     1006.63     1057.44     10.81 o
   5   6   1       18.56       16.12      0.87 o
   6   6   1        7.23        7.35      0.77 o
   7   6   1        2.94        1.71      0.73 o
   8   6   1        5.26        4.79      1.04 o
   9   6   1       75.49       74.29      2.79 o
  10   6   1       41.51       36.01      2.69 o
  11   6   1        0.11        2.27      1.70 o
  12   6   1        0.67       -0.31      2.29 o
  13   6   1       12.74        8.41      2.29 o
  14   6   1       17.09       18.32      5.27 o
 -15   7   1        0.09       -3.08      3.08 o
 -14   7   1       19.45       15.79      5.27 o
 -13   7   1       11.62        8.35      4.28 o
 -12   7   1       14.20       16.64      4.66 o
 -11   7   1       10.09        9.72      4.01 o
 -10   7   1        5.66        5.20      1.44 o
  -9   7   1      315.11      306.47      5.11 o
  -8   7   1      226.02      216.42      3.45 o
  -7   7   1       22.05       28.37      1.19 o
  -6   7   1       59.05       59.48      2.11 o
  -5   7   1        0.02       -0.22      0.57 o
  -4   7   1       14.21       10.82      0.90 o
  -3   7   1       69.93       76.67      1.65 o
  -2   7   1      128.45      133.33      1.88 o
  -1   7   1       41.35       43.57      1.05 o
   0   7   1      372.39      337.54      3.53 o
   1   7   1      682.77      699.68      7.03 o
   2   7   1        7.93        5.45      0.60 o
   3   7   1      841.54      874.29      8.63 o
   4   7   1      259.03      292.11      3.92 o
   5   7   1      828.40      833.85      8.99 o
   6   7   1       84.80       66.22      1.82 o
   7   7   1        7.32        4.73      0.97 o
   8   7   1        0.82        0.80      1.18 o
   9   7   1      177.99      167.41      4.68 o
  10   7   1        1.49       -0.29      1.25 o
  11   7   1       33.98       26.53      3.26 o
  12   7   1       26.23       29.65      6.63 o
  13   7   1        0.17        2.91      5.38 o
  14   7   1        0.85        4.50      4.23 o
 -14   8   1        0.08        8.21      4.50 o
 -13   8   1        5.43        5.46      4.32 o
 -12   8   1        0.96        3.04      3.81 o
 -11   8   1        0.02       -0.94      0.94 o
 -10   8   1       23.13       21.48      1.55 o
  -9   8   1        0.38        0.31      1.49 o
  -8   8   1        0.70       -0.81      0.81 o
  -7   8   1        2.98        2.07      0.78 o
  -6   8   1       32.66       37.95      1.30 o
  -5   8   1      353.58      335.60      4.35 o
  -4   8   1       43.69       42.01      1.38 o
  -3   8   1      696.28      696.66      7.63 o
  -2   8   1       75.89       70.20      1.42 o
  -1   8   1       30.04       30.52      1.07 o
   0   8   1     2275.69     2278.60     20.77 o
   1   8   1      622.02      611.99      6.43 o
   2   8   1        0.59        1.00      0.40 o
   3   8   1        2.93        3.60      0.66 o
   4   8   1      355.75      376.25      4.86 o
   5   8   1       91.84       88.04      2.08 o
   6   8   1        7.84        2.18      0.97 o
   7   8   1       58.14       56.47      2.40 o
   8   8   1      396.39      386.01      8.04 o
   9   8   1       40.74       40.59      2.34 o
  10   8   1       31.30       33.19      2.60 o
  11   8   1        6.05        8.53      1.61 o
  12   8   1        2.47        4.39      2.10 o
  13   8   1        2.66        0.42      4.13 o
 -14   9   1       78.55      109.14     10.10 o
 -13   9   1       86.91       86.21      8.82 o
 -12   9   1        3.28        4.59      4.16 o
 -11   9   1        1.87        2.69      1.21 o
 -10   9   1        0.00       -1.12      1.12 o
  -9   9   1      185.74      170.54      4.54 o
  -8   9   1       28.43       23.45      1.68 o
  -7   9   1      467.66      437.88      7.79 o
  -6   9   1       28.10       30.58      1.51 o
  -5   9   1       91.36       81.36      2.27 o
  -4   9   1       46.86       45.10      1.48 o
  -3   9   1       17.63       26.07      1.16 o
  -2   9   1      341.59      333.24      4.09 o
  -1   9   1      297.89      279.26      3.64 o
   0   9   1        2.99        2.02      0.75 o
   1   9   1      167.55      189.61      3.71 o
   2   9   1       10.29        9.82      0.86 o
   3   9   1      273.07      259.79      3.70 o
   4   9   1        0.05       -0.75      0.75 o
   5   9   1        3.77        3.74      1.00 o
   6   9   1        6.77        7.67      1.43 o
   7   9   1        7.74        6.23      1.74 o
   8   9   1       27.00       28.67      2.22 o
   9   9   1        5.19        7.43      1.59 o
  10   9   1       25.13       28.64      2.16 o
  11   9   1        1.45        4.38      2.21 o
  12   9   1        0.01       -1.26      2.03 o
  13   9   1        7.66       10.67      5.61 o
 -13  10   1       11.85       10.33      5.24 o
 -12  10   1        4.45        3.04      1.38 o
 -11  10   1        0.61       -1.18      1.29 o
 -10  10   1        2.23       -0.60      1.44 o
  -9  10   1      169.06      167.78      7.00 o
  -8  10   1        5.51        8.62      1.93 o
  -7  10   1       65.99       68.62      2.82 o
  -6  10   1      404.99      382.07      7.32 o
  -5  10   1      202.67      184.95      4.15 o
  -4  10   1      235.18      224.70      3.40 o
  -3  10   1        0.14       -0.39      0.75 o
  -2  10   1        8.06        8.37      0.82 o
  -1  10   1      240.37      240.90      3.60 o
   0  10   1      300.71      297.98      4.17 o
   1  10   1      643.76      641.83      7.38 o
   2  10   1        0.41        1.45      0.64 o
   3  10   1      443.49      437.44      5.57 o
   4  10   1        4.54        4.09      1.33 o
   5  10   1       76.88       74.62      2.96 o
   6  10   1      178.45      167.05      4.98 o
   7  10   1       45.13       48.65      2.57 o
   8  10   1        3.51       -1.13      1.52 o
   9  10   1       24.74       21.15      2.75 o
  10  10   1       10.50        9.41      1.82 o
  11  10   1       10.35       11.50      1.93 o
  12  10   1        8.55       11.05      3.78 o
 -13  11   1        2.79        1.07      4.69 o
 -12  11   1       16.94       16.59      5.81 o
 -11  11   1        1.77        1.54      1.56 o
 -10  11   1        5.65        0.68      1.66 o
  -9  11   1        2.98        2.07      1.63 o
  -8  11   1        4.92        2.90      1.61 o
  -7  11   1       42.11       28.41      2.15 o
  -6  11   1       57.25       57.73      2.78 o
  -5  11   1      209.67      188.58      4.81 o
  -4  11   1        1.56        2.91      1.29 o
  -3  11   1      150.84      144.59      2.64 o
  -2  11   1       12.20       12.62      1.04 o
  -1  11   1      145.27      134.91      2.86 o
   0  11   1       34.41       35.57      1.45 o
   1  11   1      142.44      147.71      2.80 o
   2  11   1       54.10       49.18      1.58 o
   3  11   1      137.84      132.14      3.64 o
   4  11   1       12.22       11.45      1.55 o
   5  11   1       11.71       13.48      1.81 o
   6  11   1       27.15       31.85      2.28 o
   7  11   1       87.71       98.13      3.91 o
   8  11   1       44.72       39.61      3.98 o
   9  11   1       55.61       54.93      3.16 o
  10  11   1       54.18       62.95      5.52 o
  11  11   1        4.19        7.02      2.40 o
  12  11   1       37.42       46.79      3.68 o
 -13  12   1        8.28       12.17      2.65 o
 -12  12   1        2.13        4.05      1.68 o
 -11  12   1       17.59       22.38      2.37 o
 -10  12   1        2.86        2.01      1.73 o
  -9  12   1       99.02      100.03      4.13 o
  -8  12   1       40.22       39.53      2.85 o
  -7  12   1      101.62       99.29      3.71 o
  -6  12   1       13.58       10.43      1.77 o
  -5  12   1      339.55      321.12      7.01 o
  -4  12   1      495.89      481.58      8.29 o
  -3  12   1       68.10       63.50      2.76 o
  -2  12   1      245.98      245.37      4.21 o
  -1  12   1       59.19       58.27      1.87 o
   0  12   1        2.75        2.59      0.91 o
   1  12   1       22.88       25.24      1.36 o
   2  12   1       81.55       81.79      2.05 o
   3  12   1        0.02       -0.64      1.25 o
   4  12   1       41.30       36.89      2.61 o
   5  12   1       30.38       23.68      3.53 o
   6  12   1       51.40       53.72      2.92 o
   7  12   1      131.83      130.19      4.90 o
   8  12   1       58.18       55.66      3.76 o
   9  12   1       15.07       14.84      2.39 o
  10  12   1        2.82        6.18      2.74 o
  11  12   1        1.04        4.95      2.74 o
  12  12   1        3.99        6.86      2.31 o
 -12  13   1        1.82        4.87      1.94 o
 -11  13   1       18.19       21.94      3.66 o
 -10  13   1        7.85        7.22      2.45 o
  -9  13   1       26.77       23.62      2.61 o
  -8  13   1        0.18        1.11      1.76 o
  -7  13   1        6.34        8.98      1.93 o
  -6  13   1       18.78       23.59      3.18 o
  -5  13   1        9.87        5.45      1.73 o
  -4  13   1      129.85      119.07      4.24 o
  -3  13   1        1.19        1.55      1.41 o
  -2  13   1       44.83       46.30      1.95 o
  -1  13   1       18.29       21.51      1.56 o
   0  13   1       38.62       39.07      1.72 o
   1  13   1        0.00       -0.97      0.97 o
   2  13   1      107.72       97.09      2.85 o
   3  13   1        8.51        6.92      1.81 o
   4  13   1        3.83        4.60      1.67 o
   5  13   1        4.45        5.82      1.98 o
   6  13   1        7.30        9.30      2.00 o
   7  13   1       26.16       26.26      3.38 o
   8  13   1       30.53       38.89      3.15 o
   9  13   1       11.73       10.91      2.35 o
  10  13   1       78.14       84.69      4.33 o
  11  13   1        5.29       11.38      2.40 o
 -11  14   1       10.23        7.88      4.31 o
 -10  14   1        0.75       -1.99      3.30 o
  -9  14   1       10.77       13.32      3.18 o
  -8  14   1        1.85        1.61      2.04 o
  -7  14   1        9.64       12.39      2.58 o
  -6  14   1        6.16        5.69      1.90 o
  -5  14   1        4.51        5.76      2.10 o
  -4  14   1        0.50       -0.79      1.64 o
  -3  14   1       14.87       12.68      2.18 o
  -2  14   1       39.28       39.36      2.49 o
  -1  14   1        0.60        2.12      1.24 o
   0  14   1       16.93       13.12      1.60 o
   1  14   1        0.00       -1.13      1.13 o
   2  14   1        3.59        4.80      1.09 o
   3  14   1       38.45       38.38      2.85 o
   4  14   1        0.01       -1.62      1.62 o
   5  14   1       30.59       30.16      2.65 o
   6  14   1        3.57        3.36      1.92 o
   7  14   1        2.40        6.60      2.34 o
   8  14   1        3.34        1.29      2.22 o
   9  14   1        0.18       -0.53      2.06 o
  10  14   1        1.04        0.78      2.19 o
 -10  15   1        5.16        6.75      2.43 o
  -9  15   1       80.32      101.66      5.05 o
  -8  15   1        1.05       -1.55      2.10 o
  -7  15   1        8.16        6.26      2.50 o
  -6  15   1        4.92        2.97      1.95 o
  -5  15   1        4.69        6.74      2.02 o
  -4  15   1        0.08        0.98      1.77 o
  -3  15   1       55.33       53.54      4.41 o
  -2  15   1      246.91      231.83      6.05 o
  -1  15   1        2.92        2.60      1.56 o
   0  15   1       49.75       43.80      2.27 o
   1  15   1        0.00        0.81      1.39 o
   2  15   1       22.23       21.35      1.59 o
   3  15   1        2.64        3.39      1.94 o
   4  15   1        1.74        0.87      2.27 o
   5  15   1       29.79       34.83      2.92 o
   6  15   1       39.46       36.87      4.38 o
   7  15   1        1.54        3.15      4.14 o
   8  15   1        0.05       -2.18      2.18 o
   9  15   1       20.31       19.30      3.30 o
  -9  16   1       14.34       15.83      3.24 o
  -8  16   1        2.00        1.23      2.38 o
  -7  16   1      172.80      179.32      6.84 o
  -6  16   1      109.75      122.14      4.98 o
  -5  16   1       50.54       48.48      5.85 o
  -4  16   1        2.56       -0.71      2.28 o
  -3  16   1      118.82      122.31      5.76 o
  -2  16   1       10.18        9.31      1.74 o
  -1  16   1       44.48       39.79      2.84 o
   0  16   1        8.84       10.55      1.59 o
   1  16   1       11.18       10.09      1.96 o
   2  16   1        6.00        4.47      1.33 o
   3  16   1       35.21       30.19      3.47 o
   4  16   1       20.07       16.70      3.06 o
   5  16   1        0.31        1.89      3.60 o
   6  16   1       20.39       16.75      3.21 o
   7  16   1       73.02       93.94      8.07 o
   8  16   1       11.00       16.97      2.99 o
  -8  17   1       25.43       32.35      4.09 o
  -7  17   1        1.98        5.37      3.91 o
  -6  17   1        7.19       -0.09      2.90 o
  -5  17   1        0.05        0.00      2.46 o
  -4  17   1        8.13        6.74      2.68 o
  -3  17   1        0.50       -1.94      2.60 o
  -2  17   1        1.78        4.55      2.66 o
  -1  17   1        0.17       -1.53      1.67 o
   0  17   1        1.19       -0.70      1.98 o
   1  17   1        1.17        0.46      1.62 o
   2  17   1        2.58        2.26      2.60 o
   3  17   1        4.14        1.56      2.72 o
   4  17   1        6.35        9.17      2.99 o
   5  17   1        0.41        3.07      2.72 o
   6  17   1       67.08       69.99      8.26 o
   7  17   1       12.31       25.41      6.24 o
  -6  18   1       40.39       61.50      8.38 o
  -5  18   1       19.75       28.21      4.17 o
  -4  18   1        0.19        2.70      3.37 o
  -3  18   1       24.79       23.35      3.73 o
  -2  18   1        7.40        8.87      3.14 o
  -1  18   1       45.12       52.48      3.68 o
   0  18   1       22.90       26.74      3.08 o
   1  18   1        3.84        4.23      1.54 o
   2  18   1       12.33       15.52      3.47 o
   3  18   1        9.15        6.08      3.09 o
   4  18   1       11.93       14.11      3.30 o
   5  18   1        5.14       -0.29      5.61 o
  -4  19   1        9.04       18.92      4.82 o
  -3  19   1       10.77       13.72      4.55 o
  -2  19   1        0.21        4.97      4.03 o
  -1  19   1        8.22        7.45      3.10 o
   0  19   1        2.59        1.75      2.21 o
   1  19   1       10.55       11.94      2.08 o
   2  19   1        1.07        3.55      3.70 o
   3  19   1        0.31        0.35      4.84 o
 -16   0   2        1.62        0.58      2.94 o
 -15   0   2        6.67        8.11      2.41 o
 -14   0   2       33.21       35.60      3.09 o
 -13   0   2      385.91      394.19     10.07 o
 -12   0   2       25.39       29.66      2.47 o
 -11   0   2      124.86      125.22      4.42 o
 -10   0   2     1049.87     1000.98     16.58 o
  -9   0   2       96.56       95.77      2.68 o
  -8   0   2       13.74        7.08      0.89 o
  -7   0   2       74.64       73.02      2.02 o
  -6   0   2       19.75       22.52      1.08 o
  -5   0   2       36.75       52.84      1.85 o
  -4   0   2     3854.67     3864.96     58.96 o
  -3   0   2     1784.46     2017.58     26.98 o
  -2   0   2     5251.64     5378.96     57.82 o
  -1   0   2     4031.46     4107.25     48.66 o
   0   0   2     1364.34     1316.03     13.32 o
   1   0   2    16799.46    16489.42    162.74 o
   2   0   2      634.48      686.11      7.23 o
   3   0   2     1200.06     1176.11     14.32 o
   4   0   2     4288.68     4355.27     63.97 o
   5   0   2        3.26        3.46      0.72 o
   6   0   2      117.05      115.93      3.83 o
   7   0   2        6.71        3.63      1.27 o
   8   0   2       87.24       81.16      3.50 o
   9   0   2      427.31      437.69     15.26 o
  10   0   2        0.59        1.36      2.50 o
  11   0   2       87.99       93.31      6.63 o
  12   0   2      246.54      237.77     11.07 o
  13   0   2        0.78        3.33      3.28 o
  14   0   2        0.01        2.36      3.48 o
 -16   1   2        0.36       -0.79      2.05 o
 -15   1   2       35.82       35.17      2.58 o
 -14   1   2       98.74       98.04      3.32 o
 -13   1   2       40.00       44.87      2.20 o
 -12   1   2      129.55      126.04      3.28 o
 -11   1   2       63.28       60.29      2.16 o
 -10   1   2      139.60      134.39      2.46 o
  -9   1   2       53.88       59.53      1.46 o
  -8   1   2      472.32      442.73      5.49 o
  -7   1   2      140.24      143.02      2.16 o
  -6   1   2     1789.56     1802.20     19.83 o
  -5   1   2     3435.66     3696.47     34.81 o
  -4   1   2      548.00      578.15      6.19 o
  -3   1   2     5827.09     5878.84     49.58 o
  -2   1   2      138.20      145.36      1.75 o
  -1   1   2       25.13       31.86      0.53 o
   0   1   2     1951.29     2041.53     14.44 o
   1   1   2     2100.63     2124.27     15.02 o
   2   1   2      449.49      454.89      3.67 o
   3   1   2      214.60      208.83      2.02 o
   4   1   2        0.38       -0.08      0.46 o
   5   1   2       73.67       57.69      1.64 o
   6   1   2      576.15      621.69      9.16 o
   7   1   2      199.88      212.04      4.14 o
   8   1   2       31.54       38.34      1.77 o
   9   1   2       22.10       12.06      1.98 o
  10   1   2        1.10       -1.62      1.62 o
  11   1   2        3.76       -1.65      3.63 o
  12   1   2        3.60        4.58      2.95 o
  13   1   2       57.38       69.30      6.53 o
  14   1   2       16.17       24.91      3.31 o
 -16   2   2        0.01        1.39      1.99 o
 -15   2   2        2.80        4.27      1.97 o
 -14   2   2        2.34        4.02      1.48 o
 -13   2   2        9.47        9.03      1.65 o
 -12   2   2        0.05       -0.19      0.99 o
 -11   2   2       86.31       82.93      2.07 o
 -10   2   2       66.36       73.64      1.77 o
  -9   2   2      162.22      150.07      2.38 o
  -8   2   2      193.70      193.80      3.66 o
  -7   2   2        1.89        3.65      0.65 o
  -6   2   2      295.71      310.09      5.08 o
  -5   2   2     3818.70     4008.81     47.33 o
  -4   2   2     5250.78     5508.37     51.72 o
  -3   2   2      470.01      499.04      5.50 o
  -2   2   2     5338.99     5466.63     48.00 o
  -1   2   2     3085.58     3069.53     23.39 o
   0   2   2       53.45       39.90      0.68 o
   1   2   2     9983.17     9862.28     66.14 o
   2   2   2     2283.66     2232.60     16.42 o
   3   2   2       93.96       82.18      1.07 o
   4   2   2      616.51      709.92      7.32 o
   5   2   2       39.94       35.67      1.19 o
   6   2   2        0.79        3.20      0.63 o
   7   2   2       11.27       13.46      0.88 o
   8   2   2       87.66       85.68      2.91 o
   9   2   2        0.00        0.16      1.43 o
  10   2   2       62.75       56.28      4.10 o
  11   2   2       29.32       28.14      2.88 o
  12   2   2       13.09       18.39      2.72 o
  13   2   2       19.34       30.35      7.98 o
  14   2   2        6.03        3.12      2.48 o
 -16   3   2        4.40        1.46      3.60 o
 -15   3   2        3.13        2.14      1.92 o
 -14   3   2       54.16       58.23      3.34 o
 -13   3   2        0.62        0.01      1.10 o
 -12   3   2       23.88       21.61      1.36 o
 -11   3   2       13.02       14.25      0.90 o
 -10   3   2      128.25      131.13      3.48 o
  -9   3   2        0.43        1.33      1.17 o
  -8   3   2      122.40      136.21      3.07 o
  -7   3   2       50.77       38.81      1.66 o
  -6   3   2      597.25      616.32     10.92 o
  -5   3   2     3619.60     3782.29     45.55 o
  -4   3   2     1672.34     1729.07     17.81 o
  -3   3   2      351.05      370.55      3.74 o
  -2   3   2      971.42      966.49      8.04 o
  -1   3   2     1465.65     1290.20     10.15 o
   0   3   2      344.20      400.12      3.52 o
   1   3   2     4399.78     4552.76     33.13 o
   2   3   2     1785.59     1756.79     20.38 o
   3   3   2      160.12      177.23      2.07 o
   4   3   2       97.13      115.08      1.77 o
   5   3   2       10.50        5.65      0.60 o
   6   3   2       19.44       18.34      0.97 o
   7   3   2       29.85       25.57      1.15 o
   8   3   2        0.82        1.69      0.95 o
   9   3   2        1.77       -0.49      1.35 o
  10   3   2        0.00       -1.53      1.53 o
  11   3   2       16.42       16.58      2.51 o
  12   3   2        8.15        9.28      2.35 o
  13   3   2        7.01       10.13      2.63 o
  14   3   2       32.45       35.04      3.66 o
 -16   4   2       26.50       28.88      5.15 o
 -15   4   2        4.57        1.14      3.57 o
 -14   4   2        6.82        3.74      1.57 o
 -13   4   2        1.78        3.43      3.13 o
 -12   4   2      152.39      160.39      8.86 o
 -11   4   2       26.75       29.08      3.03 o
 -10   4   2      227.07      226.05      7.31 o
  -9   4   2       93.09       87.72      2.68 o
  -8   4   2      691.31      715.61     11.65 o
  -7   4   2      247.83      264.07      5.96 o
  -6   4   2      650.16      654.89      9.00 o
  -5   4   2       23.61       28.32      1.01 o
  -4   4   2     1210.33     1259.73     14.33 o
  -3   4   2      177.32      191.74      2.02 o
  -2   4   2     1550.26     1641.96     12.84 o
  -1   4   2      808.84      799.04      6.31 o
   0   4   2     2362.13     2426.32     19.65 o
   1   4   2     1573.03     1638.47     11.89 o
   2   4   2     1262.02     1279.36     12.65 o
   3   4   2        0.51        0.05      0.32 o
   4   4   2       15.71       14.78      0.73 o
   5   4   2      253.77      253.02      3.33 o
   6   4   2        0.21        0.75      0.59 o
   7   4   2       10.36       10.78      1.00 o
   8   4   2       91.24       79.02      2.63 o
   9   4   2       33.77       33.54      2.67 o
  10   4   2      119.12      110.79      7.90 o
  11   4   2       19.28       24.59      4.34 o
  12   4   2       13.71       18.63      3.23 o
  13   4   2       18.67       20.52      3.04 o
  14   4   2       17.39       13.73      3.00 o
 -16   5   2        3.26        2.38      3.77 o
 -15   5   2        0.14        1.16      3.71 o
 -14   5   2       13.31       10.62      4.33 o
 -13   5   2       65.69       75.84      7.02 o
 -12   5   2       84.33       82.25      6.80 o
 -11   5   2       59.80       58.79      5.76 o
 -10   5   2       58.84       68.29      4.24 o
  -9   5   2       29.92       29.40      2.11 o
  -8   5   2        0.27        0.52      0.94 o
  -7   5   2      185.13      179.80      4.10 o
  -6   5   2      271.92      269.41      3.61 o
  -5   5   2        3.64        2.62      0.84 o
  -4   5   2     1547.67     1683.68     17.60 o
  -3   5   2     1471.65     1508.89     12.47 o
  -2   5   2     3082.85     3240.67     24.84 o
  -1   5   2      405.82      377.63      3.84 o
   0   5   2      102.86      102.58      1.65 o
   1   5   2      513.63      572.44      5.00 o
   2   5   2      454.77      523.09      4.80 o
   3   5   2     1241.23     1302.52     11.51 o
   4   5   2       87.49       67.62      2.22 o
   5   5   2        0.08       -0.05      0.58 o
   6   5   2       48.27       46.12      1.55 o
   7   5   2       42.49       43.06      1.58 o
   8   5   2      562.89      557.67     14.02 o
   9   5   2      120.38      123.10      4.87 o
  10   5   2        0.99        2.86      2.29 o
  11   5   2       15.30       14.73      2.50 o
  12   5   2        6.33        5.88      2.38 o
  13   5   2        0.17       -1.54      2.56 o
  14   5   2        1.56        0.39      3.59 o
 -15   6   2        3.29       -3.16      3.16 o
 -14   6   2        0.08       -3.26      3.26 o
 -13   6   2       21.69       21.59      4.71 o
 -12   6   2       59.94       78.93      7.04 o
 -11   6   2       86.60       81.31      6.87 o
 -10   6   2       27.52       30.90      4.44 o
  -9   6   2       35.19       28.41      6.60 o
  -8   6   2       91.33       85.22      2.03 o
  -7   6   2     2166.46     2206.03     22.82 o
  -6   6   2     1251.92     1259.83     14.52 o
  -5   6   2       32.73       34.73      1.19 o
  -4   6   2        3.68        7.37      0.71 o
  -3   6   2     1025.96     1029.01      9.79 o
  -2   6   2      943.58      958.71      8.68 o
  -1   6   2     1201.00     1148.87     10.29 o
   0   6   2      118.59      108.58      1.81 o
   1   6   2     1874.27     2031.06     16.65 o
   2   6   2       49.75       51.77      1.19 o
   3   6   2      312.65      357.53      4.23 o
   4   6   2      395.55      385.16      4.76 o
   5   6   2       64.15       56.56      2.80 o
   6   6   2      241.26      258.49      4.12 o
   7   6   2      202.79      189.37      3.46 o
   8   6   2       47.26       39.27      2.30 o
   9   6   2       69.46       64.89      2.88 o
  10   6   2       12.00        9.83      2.54 o
  11   6   2        0.35       -1.62      2.66 o
  12   6   2        1.37        1.38      3.70 o
  13   6   2        0.48       -0.89      2.11 o
 -15   7   2        0.14       -1.19      3.55 o
 -14   7   2        0.42       -0.53      3.71 o
 -13   7   2        5.64        4.79      3.88 o
 -12   7   2       48.58       46.44      6.08 o
 -11   7   2        0.71        1.97      3.28 o
 -10   7   2        0.47        1.14      3.20 o
  -9   7   2      213.14      200.32      3.67 o
  -8   7   2       62.35       54.45      1.60 o
  -7   7   2      389.99      379.61      5.29 o
  -6   7   2        0.48        0.69      0.65 o
  -5   7   2        2.51        3.24      1.12 o
  -4   7   2       41.61       43.40      1.25 o
  -3   7   2      926.66      906.78      9.31 o
  -2   7   2       79.24       80.98      1.56 o
  -1   7   2       56.44       46.47      1.19 o
   0   7   2        0.41        0.36      0.48 o
   1   7   2      853.02      842.39      7.93 o
   2   7   2      675.91      756.11      7.12 o
   3   7   2        0.33        0.31      0.51 o
   4   7   2      424.10      443.14      5.45 o
   5   7   2        0.62        0.55      0.74 o
   6   7   2       12.61       14.98      1.17 o
   7   7   2      201.55      204.69      5.16 o
   8   7   2      183.23      169.38      4.72 o
   9   7   2        1.81        2.68      1.59 o
  10   7   2        0.18        0.31      1.40 o
  11   7   2       60.60       66.07      4.08 o
  12   7   2        0.65       -0.46      8.56 o
  13   7   2        1.28        1.58      2.30 o
 -14   8   2        0.06       -1.99      3.89 o
 -13   8   2        0.92        0.00      4.05 o
 -12   8   2        5.38        7.97      4.20 o
 -11   8   2        0.00        0.95      2.08 o
 -10   8   2      169.70      152.28      3.82 o
  -9   8   2      118.20      101.92      3.66 o
  -8   8   2      225.59      221.99      3.98 o
  -7   8   2      610.88      614.30      8.98 o
  -6   8   2      790.21      784.20      9.23 o
  -5   8   2       95.76       97.29      2.19 o
  -4   8   2     1279.83     1220.02     13.32 o
  -3   8   2     1194.32     1130.93     11.52 o
  -2   8   2       32.17       37.10      1.15 o
  -1   8   2      530.25      544.62      5.90 o
   0   8   2       45.36       48.27      1.30 o
   1   8   2       13.27        6.70      0.68 o
   2   8   2       88.44      103.72      1.82 o
   3   8   2        4.03        2.12      0.65 o
   4   8   2      240.57      251.97      5.22 o
   5   8   2      483.82      455.55      6.11 o
   6   8   2        2.35       -1.15      1.19 o
   7   8   2      487.96      474.78      8.46 o
   8   8   2        1.36        0.86      1.45 o
   9   8   2       25.54       21.90      2.14 o
  10   8   2       20.41       20.51      2.49 o
  11   8   2        9.57       12.67      2.51 o
  12   8   2        1.02        2.74      3.54 o
  13   8   2        0.95       -2.18      2.18 o
 -14   9   2       16.38       17.24      5.81 o
 -13   9   2        4.66        1.05      4.47 o
 -12   9   2        1.29        2.25      3.92 o
 -11   9   2        2.97        2.20      1.22 o
 -10   9   2       69.81       66.98      2.71 o
  -9   9   2       73.39       73.25      2.42 o
  -8   9   2       80.57       78.46      2.69 o
  -7   9   2       43.31       46.75      2.21 o
  -6   9   2        0.53        1.70      0.91 o
  -5   9   2      490.52      454.94      6.57 o
  -4   9   2      130.57      131.08      2.53 o
  -3   9   2       36.20       35.07      1.24 o
  -2   9   2      443.20      467.38      5.40 o
  -1   9   2      177.43      181.19      2.80 o
   0   9   2       66.05       61.68      1.59 o
   1   9   2        0.02       -0.32      0.59 o
   2   9   2       13.22       14.83      0.84 o
   3   9   2        2.24        3.56      0.78 o
   4   9   2        5.97        8.90      1.11 o
   5   9   2        0.12        0.23      1.21 o
   6   9   2       76.16       88.47      3.20 o
   7   9   2       22.56       16.50      1.80 o
   8   9   2       67.51       72.69      3.38 o
   9   9   2        0.43       -0.48      1.54 o
  10   9   2        3.12        5.23      1.82 o
  11   9   2       12.95       14.48      2.13 o
  12   9   2       29.57       33.88      3.92 o
 -14  10   2        2.51       -1.04      4.84 o
 -13  10   2        0.45        6.90      4.78 o
 -12  10   2       64.73       68.34      3.38 o
 -11  10   2        5.31        5.11      1.45 o
 -10  10   2        6.38        5.28      1.56 o
  -9  10   2       20.15       16.22      1.83 o
  -8  10   2       80.86       80.81      2.54 o
  -7  10   2      202.92      211.75      4.33 o
  -6  10   2       36.19       32.46      1.78 o
  -5  10   2       79.66       79.22      2.47 o
  -4  10   2      232.47      231.11      3.53 o
  -3  10   2      274.57      254.88      3.86 o
  -2  10   2      353.38      348.98      4.68 o
  -1  10   2        1.34       -0.45      0.68 o
   0  10   2      225.97      207.19      3.31 o
   1  10   2       29.44       26.47      1.25 o
   2  10   2      364.46      371.38      4.51 o
   3  10   2      241.82      227.20      3.91 o
   4  10   2      162.38      159.98      3.92 o
   5  10   2       13.78       10.95      1.66 o
   6  10   2       29.17       30.99      2.17 o
   7  10   2       81.37       89.76      3.83 o
   8  10   2        5.29        5.15      1.86 o
   9  10   2       12.95       14.08      2.09 o
  10  10   2       31.20       37.54      2.86 o
  11  10   2        7.09       12.47      4.11 o
  12  10   2       36.08       36.24      3.76 o
 -13  11   2        0.05        2.92      4.90 o
 -12  11   2        4.53        4.07      1.61 o
 -11  11   2       23.42       23.11      3.30 o
 -10  11   2       36.59       41.22      2.65 o
  -9  11   2      116.33       98.85      3.87 o
  -8  11   2        1.12        0.85      1.31 o
  -7  11   2       28.93       27.44      2.05 o
  -6  11   2      487.11      459.27      7.63 o
  -5  11   2      219.80      214.38      4.64 o
  -4  11   2      221.68      200.49      4.09 o
  -3  11   2       89.02       80.84      2.14 o
  -2  11   2        3.59       -0.24      0.77 o
  -1  11   2       53.73       57.66      1.78 o
   0  11   2       30.20       31.71      1.42 o
   1  11   2       10.02       11.61      1.13 o
   2  11   2      146.03      132.63      2.49 o
   3  11   2       55.86       49.41      2.45 o
   4  11   2       26.36       23.45      2.07 o
   5  11   2      197.08      185.98      5.16 o
   6  11   2        8.89        7.10      1.73 o
   7  11   2       99.86      117.64      4.55 o
   8  11   2       12.92        9.37      2.14 o
   9  11   2       66.88       65.26      3.63 o
  10  11   2        0.40       -0.04      1.94 o
  11  11   2        1.89        1.33      2.95 o
  12  11   2       18.60       23.77      2.93 o
 -13  12   2        6.40        9.78      2.41 o
 -12  12   2        0.07       -0.21      1.59 o
 -11  12   2        1.94        1.27      1.65 o
 -10  12   2       16.12       18.26      2.21 o
  -9  12   2        9.39        7.91      1.82 o
  -8  12   2        1.77        1.50      1.59 o
  -7  12   2       36.80       36.49      3.19 o
  -6  12   2       30.67       33.15      2.41 o
  -5  12   2      333.03      307.15      6.86 o
  -4  12   2      201.21      197.85      4.78 o
  -3  12   2      118.66      106.27      2.76 o
  -2  12   2       13.06       13.07      1.17 o
  -1  12   2       53.54       48.73      1.76 o
   0  12   2       76.66       66.79      2.04 o
   1  12   2        2.97        2.68      1.14 o
   2  12   2      107.13      106.40      2.42 o
   3  12   2      120.84      119.75      4.10 o
   4  12   2       27.57       22.00      2.13 o
   5  12   2        5.24        6.79      1.76 o
   6  12   2        6.90        2.97      1.81 o
   7  12   2       35.68       40.81      3.14 o
   8  12   2       20.56       22.59      2.94 o
   9  12   2       60.92       69.50      3.89 o
  10  12   2        5.44        3.13      2.62 o
  11  12   2       13.47       20.27      3.53 o
 -12  13   2        3.23        3.43      2.76 o
 -11  13   2        3.71        6.76      2.03 o
 -10  13   2        0.02       -1.47      1.71 o
  -9  13   2       25.24       28.07      2.85 o
  -8  13   2       37.62       36.36      2.92 o
  -7  13   2       96.74      101.09      5.94 o
  -6  13   2        0.96        0.40      1.56 o
  -5  13   2        0.51       -0.37      1.49 o
  -4  13   2      193.80      191.13      5.40 o
  -3  13   2        4.31        4.43      1.20 o
  -2  13   2        0.26       -0.62      1.09 o
  -1  13   2      308.39      295.20      4.97 o
   0  13   2        3.14        1.80      1.09 o
   1  13   2       77.17       77.40      2.45 o
   2  13   2       57.38       49.67      1.74 o
   3  13   2       68.93       71.93      3.40 o
   4  13   2        9.79        6.92      1.85 o
   5  13   2      102.78      105.23      4.43 o
   6  13   2      165.13      165.82      5.18 o
   7  13   2        8.58       12.16      2.43 o
   8  13   2       11.51        9.25      2.63 o
   9  13   2        3.14        1.43      2.14 o
  10  13   2        0.85        1.14      2.73 o
 -12  14   2        4.57        5.25      2.89 o
 -11  14   2       11.38       11.63      2.41 o
 -10  14   2        0.22       -0.99      1.93 o
  -9  14   2       11.33        6.51      2.20 o
  -8  14   2        2.19        1.82      1.94 o
  -7  14   2        3.92        2.59      1.80 o
  -6  14   2        2.88        1.66      1.97 o
  -5  14   2      113.16      114.99      4.57 o
  -4  14   2       23.17       25.40      2.48 o
  -3  14   2      279.64      267.17      5.30 o
  -2  14   2       37.69       35.78      2.11 o
  -1  14   2      110.85      102.32      3.18 o
   0  14   2        5.90        5.37      1.36 o
   1  14   2        3.88        1.97      1.28 o
   2  14   2       66.47       62.76      2.16 o
   3  14   2       26.67       28.04      2.62 o
   4  14   2        8.32       10.40      2.13 o
   5  14   2       17.93       17.25      2.36 o
   6  14   2        4.85        3.25      4.87 o
   7  14   2        0.01        5.83      2.68 o
   8  14   2        0.67        0.21      2.12 o
   9  14   2        0.03       -1.79      2.09 o
  10  14   2        0.44        0.73      2.58 o
 -11  15   2        6.04        8.68      2.96 o
 -10  15   2        2.40        0.72      2.26 o
  -9  15   2        4.52        4.15      2.35 o
  -8  15   2       24.41       26.28      3.10 o
  -7  15   2        0.07        4.05      2.32 o
  -6  15   2       46.16       56.11      3.39 o
  -5  15   2        0.10        2.39      1.97 o
  -4  15   2       29.01       33.46      2.88 o
  -3  15   2       22.93       25.21      3.17 o
  -2  15   2       30.44       26.32      2.93 o
  -1  15   2       89.23       92.99      3.16 o
   0  15   2        0.05       -0.29      1.29 o
   1  15   2        2.17        1.70      1.27 o
   2  15   2       98.11      107.73      3.23 o
   3  15   2       78.58       84.02      4.06 o
   4  15   2       19.75       20.78      2.67 o
   5  15   2        0.17        1.03      2.04 o
   6  15   2       46.53       48.40      3.84 o
   7  15   2        0.95        0.82      2.37 o
   8  15   2       43.15       48.08      4.23 o
   9  15   2        4.91        9.23      2.48 o
 -10  16   2       12.34       16.35      2.85 o
  -9  16   2       24.77       23.93      3.16 o
  -8  16   2        0.93        2.97      2.39 o
  -7  16   2        0.32       -1.39      2.64 o
  -6  16   2       11.78       19.37      4.19 o
  -5  16   2       45.09       46.33      3.99 o
  -4  16   2        5.20        4.62      2.47 o
  -3  16   2       45.01       44.50      3.84 o
  -2  16   2       10.79        5.79      1.89 o
  -1  16   2       77.37       85.63      3.54 o
   0  16   2       10.72        7.28      2.20 o
   1  16   2        9.23        8.44      1.51 o
   2  16   2        3.38        6.85      2.81 o
   3  16   2        0.11       -2.29      2.30 o
   4  16   2        0.30        1.33      2.45 o
   5  16   2       14.36       18.30      3.17 o
   6  16   2        4.65        2.57      2.62 o
   7  16   2       11.10        9.35      2.76 o
   8  16   2        3.56        5.60      3.85 o
  -8  17   2       52.31       50.01      4.75 o
  -7  17   2       53.80       51.35      4.78 o
  -6  17   2       23.81       29.98      4.39 o
  -5  17   2       30.79       44.56      4.11 o
  -4  17   2        3.47        3.10      2.82 o
  -3  17   2        3.44        4.05      2.66 o
  -2  17   2        7.97       11.15      2.03 o
  -1  17   2       23.58       27.95      3.73 o
   0  17   2       30.81       31.77      2.77 o
   1  17   2        6.26        7.92      1.52 o
   2  17   2       36.16       33.71      3.83 o
   3  17   2        0.45        1.74      2.67 o
   4  17   2        0.79        1.38      2.67 o
   5  17   2        7.43        6.60      3.24 o
   6  17   2       12.67       13.86      3.70 o
  -7  18   2       10.68        8.29      5.30 o
  -6  18   2        0.13       -4.11      4.11 o
  -5  18   2        2.90        2.55      2.70 o
  -4  18   2        0.75        1.23      2.85 o
  -3  18   2        3.67        0.33      4.32 o
  -2  18   2        5.17        2.19      1.71 o
  -1  18   2        1.36       -0.79      4.44 o
   0  18   2       64.50       66.66      4.10 o
   1  18   2       23.24       29.98      3.50 o
   2  18   2        1.09        0.00      2.68 o
   3  18   2        0.05       -0.56      2.92 o
   4  18   2        0.90        3.02      2.98 o
   5  18   2        0.64       -4.79      4.79 o
  -4  19   2        7.42        3.19      3.96 o
  -3  19   2        4.43        5.41      5.59 o
  -2  19   2        0.00        0.26      3.39 o
  -1  19   2        9.72        6.65      2.29 o
   0  19   2        9.07       11.36      1.87 o
   1  19   2        1.48        3.13      3.56 o
   2  19   2        0.60        2.53      5.20 o
 -17   1   3        3.81        6.38      2.67 o
 -16   1   3        9.22        8.01      1.95 o
 -15   1   3       20.38       19.62      2.17 o
 -14   1   3      105.91      100.52      3.28 o
 -13   1   3       11.87        6.98      1.35 o
 -12   1   3      408.66      385.23      6.75 o
 -11   1   3       65.44       66.58      2.28 o
 -10   1   3      672.70      647.52      8.01 o
  -9   1   3       19.05       13.89      0.84 o
  -8   1   3      174.21      186.79      2.84 o
  -7   1   3      285.79      325.86      4.26 o
  -6   1   3      143.97      169.94      2.12 o
  -5   1   3      380.30      387.66      4.17 o
  -4   1   3      772.12      789.64      6.68 o
  -3   1   3      247.48      231.95      2.54 o
  -2   1   3      192.83      178.11      1.88 o
  -1   1   3        0.04        1.77      0.26 o
   0   1   3      656.63      635.63      4.88 o
   1   1   3      919.79     1031.47      7.92 o
   2   1   3      738.46      771.85      6.33 o
   3   1   3      248.92      267.75      3.08 o
   4   1   3      273.54      291.59      6.27 o
   5   1   3      364.24      384.75      5.06 o
   6   1   3       12.73       20.20      1.09 o
   7   1   3        6.15        1.61      0.94 o
   8   1   3       29.58       25.19      2.52 o
   9   1   3       50.50       43.03      3.62 o
  10   1   3      265.05      280.46      8.53 o
  11   1   3        0.01       -0.91      2.21 o
  12   1   3       94.16       94.23      7.23 o
  13   1   3       13.67       19.73      3.26 o
  14   1   3        9.70        9.39      2.84 o
 -17   2   3        7.87        8.69      3.25 o
 -16   2   3        4.22        7.24      2.05 o
 -15   2   3        0.07       -1.38      1.38 o
 -14   2   3        2.54        0.72      1.39 o
 -13   2   3        0.55       -0.18      1.54 o
 -12   2   3       54.83       54.35      2.14 o
 -11   2   3       33.87       35.25      1.55 o
 -10   2   3      134.76      131.76      2.74 o
  -9   2   3        4.94        3.37      0.62 o
  -8   2   3      118.05      132.70      2.22 o
  -7   2   3      501.70      515.62      5.81 o
  -6   2   3     1782.09     1981.49     24.07 o
  -5   2   3      322.06      308.53      3.78 o
  -4   2   3       81.35       72.76      1.06 o
  -3   2   3       81.88       99.79      1.40 o
  -2   2   3       28.23       23.36      0.59 o
  -1   2   3        1.10        1.64      0.47 o
   0   2   3      149.39      171.71      1.81 o
   1   2   3      264.90      305.46      2.74 o
   2   2   3        6.10       10.39      0.67 o
   3   2   3        0.11        1.38      0.67 o
   4   2   3        5.93        6.43      0.97 o
   5   2   3      238.39      248.82      9.49 o
   6   2   3       38.50       42.52      1.69 o
   7   2   3        3.40        3.00      0.87 o
   8   2   3       21.80       24.09      2.42 o
   9   2   3      161.04      153.03      5.74 o
  10   2   3       73.50       67.85      4.13 o
  11   2   3       49.81       45.13      3.66 o
  12   2   3        9.76        9.47      2.65 o
  13   2   3       27.75       19.72      3.29 o
  14   2   3       35.58       49.24      7.79 o
 -16   3   3       14.93       16.84      4.33 o
 -15   3   3      101.66      100.09      5.07 o
 -14   3   3       82.09       81.25      2.97 o
 -13   3   3       38.08       36.03      1.97 o
 -12   3   3       16.16       19.54      1.38 o
 -11   3   3       54.43       50.04      1.55 o
 -10   3   3      558.14      530.40      7.24 o
  -9   3   3       57.95       56.75      1.32 o
  -8   3   3        2.08        4.14      0.51 o
  -7   3   3       97.69      115.03      2.21 o
  -6   3   3     2270.26     2331.37     23.84 o
  -5   3   3      268.21      266.70      3.46 o
  -4   3   3     1523.69     1520.26     13.82 o
  -3   3   3       53.27       51.72      0.96 o
  -2   3   3      626.42      624.30      5.26 o
  -1   3   3     4057.52     4147.13     33.10 o
   0   3   3      146.40      144.03      1.66 o
   1   3   3      127.21      130.75      1.52 o
   2   3   3     1440.04     1561.29     13.49 o
   3   3   3     2027.84     2254.98     20.37 o
   4   3   3      313.21      362.04      4.38 o
   5   3   3       95.78       95.99      2.14 o
   6   3   3       19.52       18.64      1.67 o
   7   3   3       20.38       21.43      1.42 o
   8   3   3        7.45        7.93      1.94 o
   9   3   3       29.91       24.05      2.71 o
  10   3   3      142.24      133.70      8.56 o
  11   3   3        1.04        1.82      2.50 o
  12   3   3        7.94       20.92      3.01 o
  13   3   3       35.90       33.24      3.70 o
  14   3   3       19.73       14.65      3.96 o
 -16   4   3        9.17        7.68      3.99 o
 -15   4   3       12.89       15.82      4.39 o
 -14   4   3       50.38       48.79      2.87 o
 -13   4   3        1.53        0.53      1.25 o
 -12   4   3       40.00       36.68      4.71 o
 -11   4   3      427.14      377.68     14.50 o
 -10   4   3      124.59      135.15      3.69 o
  -9   4   3      350.72      352.79     11.22 o
  -8   4   3     2219.30     2286.14     31.51 o
  -7   4   3      578.08      614.97      7.95 o
  -6   4   3      434.63      448.80      5.41 o
  -5   4   3     3064.31     3318.26     36.39 o
  -4   4   3     2762.76     2851.66     24.13 o
  -3   4   3        7.06       18.69      0.68 o
  -2   4   3      242.37      254.99      2.67 o
  -1   4   3      247.10      308.23      3.12 o
   0   4   3     1067.42     1043.79      8.51 o
   1   4   3       81.79       83.14      1.33 o
   2   4   3      173.54      216.07      2.58 o
   3   4   3     3475.93     3682.47     32.77 o
   4   4   3      487.87      508.74      5.49 o
   5   4   3       72.22       89.39      2.22 o
   6   4   3      162.98      159.53      2.99 o
   7   4   3       53.55       49.53      2.11 o
   8   4   3       93.67       81.62      4.10 o
   9   4   3       67.17       62.25      3.83 o
  10   4   3        8.19        7.04      2.40 o
  11   4   3       30.08       25.97      3.41 o
  12   4   3       25.20       23.58      3.17 o
  13   4   3       35.86       43.76      4.06 o
 -16   5   3        0.64       -1.09      3.52 o
 -15   5   3       19.12       22.08      5.00 o
 -14   5   3       20.96       20.72      4.47 o
 -13   5   3       17.84       14.74      4.13 o
 -12   5   3        0.62       -2.28      2.99 o
 -11   5   3        5.54        7.22      3.26 o
 -10   5   3       27.63       26.31      4.76 o
  -9   5   3       31.26       25.67      2.16 o
  -8   5   3        7.14        5.94      0.71 o
  -7   5   3     1495.97     1529.08     16.25 o
  -6   5   3        4.69        6.74      0.66 o
  -5   5   3      311.79      317.01      4.21 o
  -4   5   3     1878.25     1939.68     17.65 o
  -3   5   3       47.75       49.19      1.18 o
  -2   5   3     2275.12     2352.98     19.12 o
  -1   5   3      300.04      317.82      3.46 o
   0   5   3      318.92      354.89      3.64 o
   1   5   3     1077.08     1143.34     10.23 o
   2   5   3      193.65      185.21      2.51 o
   3   5   3     1973.35     2139.29     19.55 o
   4   5   3      770.33      822.81      9.41 o
   5   5   3       38.40       39.96      1.55 o
   6   5   3       59.62       59.10      2.10 o
   7   5   3       70.80       74.53      2.73 o
   8   5   3       82.25       85.56      4.29 o
   9   5   3      183.29      171.37      6.28 o
  10   5   3       86.57       83.66      4.58 o
  11   5   3        6.55        3.56      2.20 o
  12   5   3        2.38       -0.35      2.22 o
  13   5   3        4.82        4.78      2.52 o
 -15   6   3        1.99        3.20      3.93 o
 -14   6   3       15.16       13.36      4.45 o
 -13   6   3        4.10        8.31      4.11 o
 -12   6   3        7.11        7.82      3.74 o
 -11   6   3      121.04      121.77      8.21 o
 -10   6   3      111.72      102.71      7.36 o
  -9   6   3      706.22      695.43     15.34 o
  -8   6   3       54.54       47.66      1.62 o
  -7   6   3      269.71      273.31      4.51 o
  -6   6   3        3.08        1.58      0.87 o
  -5   6   3      133.48      126.42      2.52 o
  -4   6   3        2.76        4.61      0.62 o
  -3   6   3     3069.24     3117.31     27.68 o
  -2   6   3       97.58       98.75      1.75 o
  -1   6   3     1544.66     1583.14     13.95 o
   0   6   3     2176.88     2224.86     21.52 o
   1   6   3     1970.86     2098.02     18.08 o
   2   6   3      146.79      138.04      2.27 o
   3   6   3      340.37      324.29      3.75 o
   4   6   3       39.70       39.74      1.40 o
   5   6   3      541.74      509.75      6.58 o
   6   6   3      314.57      329.90      5.57 o
   7   6   3      234.84      220.69      5.66 o
   8   6   3       25.69       19.07      2.03 o
   9   6   3        0.05       -0.23      1.82 o
  10   6   3        0.80       -0.04      1.97 o
  11   6   3        0.00        1.91      2.08 o
  12   6   3        4.33        5.24      2.49 o
  13   6   3       10.09       10.57      2.86 o
 -15   7   3       19.77       22.20      5.13 o
 -14   7   3       44.46       41.64      6.08 o
 -13   7   3       16.67       29.86      5.41 o
 -12   7   3      143.39      161.35     10.11 o
 -11   7   3       21.81       22.75      1.95 o
 -10   7   3      309.50      295.68      5.07 o
  -9   7   3      269.02      239.11      4.92 o
  -8   7   3      549.41      528.27      9.07 o
  -7   7   3       96.90       99.38      2.15 o
  -6   7   3       76.00       75.47      1.87 o
  -5   7   3       42.99       44.53      1.47 o
  -4   7   3      123.34      137.74      2.32 o
  -3   7   3      608.79      600.00      6.21 o
  -2   7   3      308.04      369.43      4.28 o
  -1   7   3      565.68      570.56      6.08 o
   0   7   3       46.96       55.03      1.55 o
   1   7   3     1265.12     1285.37     11.61 o
   2   7   3      179.72      163.87      2.28 o
   3   7   3       48.48       48.89      1.32 o
   4   7   3      192.79      179.52      3.09 o
   5   7   3       11.82       14.89      1.27 o
   6   7   3      616.43      587.28      9.96 o
   7   7   3       50.75       50.84      2.89 o
   8   7   3       65.99       63.95      3.21 o
   9   7   3       16.79       18.45      2.11 o
  10   7   3        0.68        0.65      2.07 o
  11   7   3        2.93        2.63      2.44 o
  12   7   3        9.54        6.97      2.72 o
  13   7   3        0.11       -1.80      3.03 o
 -15   8   3       44.08       44.46      6.76 o
 -14   8   3        5.78       15.18      4.93 o
 -13   8   3       53.90       46.50      6.46 o
 -12   8   3        0.82       -1.11      1.11 o
 -11   8   3        0.19       -0.56      1.56 o
 -10   8   3       18.15       18.78      1.55 o
  -9   8   3      168.95      159.60      4.21 o
  -8   8   3       35.96       35.91      1.63 o
  -7   8   3      123.53      122.80      2.88 o
  -6   8   3       11.43        9.63      0.96 o
  -5   8   3        3.55        3.81      0.80 o
  -4   8   3      304.51      327.15      4.55 o
  -3   8   3       25.00       28.86      1.06 o
  -2   8   3      874.28      866.46      8.74 o
  -1   8   3       45.84       44.86      1.43 o
   0   8   3       71.92       78.85      2.03 o
   1   8   3        0.51        1.11      0.67 o
   2   8   3      178.43      199.15      2.68 o
   3   8   3      735.48      784.05      9.98 o
   4   8   3      481.46      495.98      6.63 o
   5   8   3      126.08      117.88      3.63 o
   6   8   3      355.66      349.14      6.95 o
   7   8   3      112.38      111.75      4.10 o
   8   8   3       25.85       25.07      2.42 o
   9   8   3       17.95       13.84      3.07 o
  10   8   3        4.69        6.74      1.97 o
  11   8   3       53.39       46.43      4.00 o
  12   8   3        7.25        0.48      2.70 o
 -14   9   3       88.98      106.81      9.88 o
 -13   9   3       47.21       50.35      7.04 o
 -12   9   3       67.10       62.83      2.49 o
 -11   9   3      158.02      142.14      7.98 o
 -10   9   3       19.51       18.90      1.88 o
  -9   9   3        2.30        1.11      1.28 o
  -8   9   3      179.81      182.78      4.34 o
  -7   9   3       20.69       17.44      1.71 o
  -6   9   3       28.78       27.27      1.48 o
  -5   9   3      203.50      210.20      4.00 o
  -4   9   3        7.22        8.50      0.94 o
  -3   9   3      369.28      352.57      4.31 o
  -2   9   3      557.89      564.69      6.63 o
  -1   9   3       32.89       35.82      1.38 o
   0   9   3      420.52      432.81      5.51 o
   1   9   3      360.42      350.18      3.92 o
   2   9   3      180.77      186.44      3.22 o
   3   9   3      288.70      295.56      4.24 o
   4   9   3      374.73      349.30      7.02 o
   5   9   3       50.66       56.57      2.72 o
   6   9   3        1.17       -0.54      1.33 o
   7   9   3       54.12       47.27      2.94 o
   8   9   3        2.00        3.26      1.80 o
   9   9   3       50.67       51.23      5.20 o
  10   9   3        1.78        2.26      1.91 o
  11   9   3       12.58       21.08      3.30 o
  12   9   3        7.02        8.54      2.89 o
 -14  10   3        1.16        9.08      5.68 o
 -13  10   3       55.40       59.08      7.56 o
 -12  10   3        1.66        1.42      1.35 o
 -11  10   3       60.54       63.00      2.43 o
 -10  10   3        0.50       -0.67      1.21 o
  -9  10   3        9.10       11.80      1.68 o
  -8  10   3       33.34       31.67      2.01 o
  -7  10   3        0.00       -0.83      1.40 o
  -6  10   3       13.13       10.69      1.72 o
  -5  10   3      321.67      301.09      5.71 o
  -4  10   3        0.01        1.84      0.84 o
  -3  10   3      228.95      212.13      3.16 o
  -2  10   3       87.57       89.98      2.17 o
  -1  10   3      149.44      155.56      2.72 o
   0  10   3        2.30        0.49      0.72 o
   1  10   3       26.45       25.72      1.12 o
   2  10   3       26.16       25.53      1.17 o
   3  10   3       84.63       73.80      2.83 o
   4  10   3      170.02      174.47      6.25 o
   5  10   3       39.08       38.71      2.44 o
   6  10   3       77.06       62.65      3.01 o
   7  10   3       26.46       24.96      3.26 o
   8  10   3       10.80       14.69      2.35 o
   9  10   3        4.61        5.13      2.08 o
  10  10   3       19.39       24.85      2.76 o
  11  10   3       52.65       66.84      3.89 o
  12  10   3        0.05       -2.96      2.96 o
 -13  11   3        6.70        4.16      4.84 o
 -12  11   3        0.15       -1.40      1.40 o
 -11  11   3       11.87       12.47      1.95 o
 -10  11   3        0.44        0.62      1.23 o
  -9  11   3        7.98        8.38      1.45 o
  -8  11   3        1.27        2.60      1.39 o
  -7  11   3       93.21       91.16      3.35 o
  -6  11   3        7.15        7.46      1.60 o
  -5  11   3      105.03      104.34      3.28 o
  -4  11   3       66.86       64.45      2.41 o
  -3  11   3       96.97       83.69      2.10 o
  -2  11   3      112.73      103.97      2.43 o
  -1  11   3      114.50      103.29      2.27 o
   0  11   3       72.53       73.30      1.93 o
   1  11   3      399.21      366.61      4.67 o
   2  11   3       64.27       63.01      1.84 o
   3  11   3        7.87       11.31      1.83 o
   4  11   3      108.24      110.56      3.92 o
   5  11   3       19.72       20.78      2.15 o
   6  11   3       85.48       76.43      3.47 o
   7  11   3       36.17       38.32      3.05 o
   8  11   3       65.58       66.15      3.82 o
   9  11   3        3.47        2.50      2.58 o
  10  11   3        2.25        2.80      2.73 o
  11  11   3        3.57        7.82      3.10 o
 -13  12   3        0.55       -0.55      2.97 o
 -12  12   3        2.70        2.64      1.76 o
 -11  12   3       20.21       21.59      2.71 o
 -10  12   3        1.11        0.06      1.65 o
  -9  12   3        4.38        0.11      1.63 o
  -8  12   3      167.51      163.90      4.15 o
  -7  12   3       82.95       74.23      2.86 o
  -6  12   3        4.37        0.72      1.43 o
  -5  12   3      117.71      117.39      3.60 o
  -4  12   3       35.60       34.60      2.50 o
  -3  12   3       55.75       53.81      1.99 o
  -2  12   3       43.67       37.91      1.55 o
  -1  12   3       16.38       17.16      1.31 o
   0  12   3      129.31      119.46      2.73 o
   1  12   3       12.23       14.70      1.23 o
   2  12   3      143.49      146.84      2.87 o
   3  12   3      174.66      160.83      4.85 o
   4  12   3      128.50      121.49      4.25 o
   5  12   3        1.22        2.65      1.68 o
   6  12   3        2.02        1.45      2.01 o
   7  12   3       21.28       21.07      2.70 o
   8  12   3       25.09       21.49      2.78 o
   9  12   3       15.90       19.69      2.85 o
  10  12   3        2.66        3.93      2.76 o
 -13  13   3        0.65       -2.67      2.67 o
 -12  13   3        0.96       -0.99      1.84 o
 -11  13   3        1.52       -1.75      1.75 o
 -10  13   3       31.35       27.59      2.82 o
  -9  13   3       36.22       39.94      3.01 o
  -8  13   3        0.30       -0.68      2.38 o
  -7  13   3       12.87        8.72      1.89 o
  -6  13   3        2.99        1.85      1.72 o
  -5  13   3        2.00       -0.28      1.57 o
  -4  13   3      360.79      338.67      7.57 o
  -3  13   3      216.02      208.15      4.30 o
  -2  13   3      141.36      132.45      3.16 o
  -1  13   3       34.81       31.02      1.79 o
   0  13   3       40.45       39.07      1.92 o
   1  13   3      112.35      103.37      2.72 o
   2  13   3       43.41       37.35      2.27 o
   3  13   3       31.81       35.65      2.69 o
   4  13   3        0.31        1.78      1.69 o
   5  13   3        0.22        0.04      1.76 o
   6  13   3       26.30       34.33      3.24 o
   7  13   3        1.87       -1.56      2.21 o
   8  13   3        0.04        1.91      2.20 o
   9  13   3        0.05        1.96      2.30 o
  10  13   3       11.68       20.78      2.89 o
 -12  14   3        0.74        3.23      2.26 o
 -11  14   3        1.03        0.52      3.10 o
 -10  14   3        6.43        6.52      2.66 o
  -9  14   3       26.61       26.23      2.80 o
  -8  14   3       43.44       40.42      3.58 o
  -7  14   3       31.86       26.51      2.61 o
  -6  14   3       31.18       38.32      2.80 o
  -5  14   3       25.67       29.81      2.86 o
  -4  14   3       27.60       24.54      2.59 o
  -3  14   3       40.16       38.76      2.18 o
  -2  14   3      209.93      224.54      6.10 o
  -1  14   3        0.62        0.43      1.29 o
   0  14   3      157.74      162.70      4.47 o
   1  14   3        4.64        5.12      1.23 o
   2  14   3       63.16       62.55      3.43 o
   3  14   3        0.45        1.16      1.75 o
   4  14   3        3.74        4.71      2.00 o
   5  14   3       17.15       18.68      2.50 o
   6  14   3       17.89       14.62      2.76 o
   7  14   3        7.78        4.15      2.49 o
   8  14   3       14.49       16.70      3.02 o
   9  14   3       13.20       15.78      2.92 o
 -11  15   3        6.88        3.45      2.13 o
 -10  15   3       12.81       12.19      2.67 o
  -9  15   3       14.64       17.99      2.77 o
  -8  15   3        0.18       -2.04      2.04 o
  -7  15   3        1.57        3.71      2.17 o
  -6  15   3       65.72       76.12      4.11 o
  -5  15   3       30.34       32.88      2.96 o
  -4  15   3       30.16       29.07      3.26 o
  -3  15   3       24.67       24.20      2.04 o
  -2  15   3       53.76       57.88      3.18 o
  -1  15   3       58.24       60.08      2.68 o
   0  15   3        0.55        1.89      1.52 o
   1  15   3      117.42      125.82      3.52 o
   2  15   3        5.48        6.49      2.64 o
   3  15   3        4.30        5.41      2.51 o
   4  15   3        5.55        2.51      2.17 o
   5  15   3       20.26       27.15      3.33 o
   6  15   3       31.86       37.78      3.74 o
   7  15   3        1.16        3.18      2.59 o
   8  15   3       41.97       46.27      5.22 o
 -10  16   3        6.80        8.01      2.42 o
  -9  16   3        0.00       -2.62      2.62 o
  -8  16   3        0.71        1.35      2.25 o
  -7  16   3        0.37        0.19      2.28 o
  -6  16   3       99.89      105.37      5.36 o
  -5  16   3      128.65      123.82      6.29 o
  -4  16   3        0.04        0.01      2.30 o
  -3  16   3        2.96        6.13      2.63 o
  -2  16   3        1.53        1.11      2.12 o
  -1  16   3        2.88        3.46      1.97 o
   0  16   3       24.67       25.28      2.54 o
   1  16   3       22.59       21.55      2.65 o
   2  16   3        4.50        4.89      2.60 o
   3  16   3       67.34       69.23      4.62 o
   4  16   3       16.23       15.37      4.35 o
   5  16   3       49.15       60.79      5.28 o
   6  16   3        2.98        5.27      3.05 o
   7  16   3       46.26       56.33      5.75 o
  -8  17   3       14.20       14.73      3.45 o
  -7  17   3       67.61       81.97      5.78 o
  -6  17   3       38.91       40.56      4.87 o
  -5  17   3        0.00        0.47      2.56 o
  -4  17   3        6.76        7.00      2.84 o
  -3  17   3       16.03       17.94      3.35 o
  -2  17   3       20.27       21.36      2.44 o
  -1  17   3        3.21        3.19      2.15 o
   0  17   3       32.80       32.34      2.51 o
   1  17   3        0.36        1.89      1.21 o
   2  17   3       58.57       61.59      4.72 o
   3  17   3       36.42       40.48      4.18 o
   4  17   3       12.91       13.35      3.22 o
   5  17   3       25.80       28.39      4.23 o
   6  17   3        0.05        2.16      5.27 o
  -7  18   3        0.03        1.24      4.62 o
  -6  18   3        3.39       18.46      5.88 o
  -5  18   3        4.05        4.72      2.90 o
  -4  18   3        4.30        3.82      3.05 o
  -3  18   3       11.52        9.20      3.24 o
  -2  18   3        0.46        3.94      2.79 o
  -1  18   3       98.56      117.82      5.44 o
   0  18   3        1.56       -0.51      1.61 o
   1  18   3       17.38       19.57      4.22 o
   2  18   3        0.92        5.87      3.15 o
   3  18   3        8.27       11.20      3.55 o
   4  18   3        0.65       11.12      6.46 o
  -4  19   3        0.78        7.11      4.29 o
  -3  19   3        8.87       13.43      5.66 o
  -2  19   3        3.54        2.64      1.62 o
  -1  19   3        0.75        3.59      2.27 o
   0  19   3        0.03        1.29      2.35 o
   1  19   3        2.57       -0.24      5.52 o
 -17   0   4       16.16       18.92      3.88 o
 -16   0   4       26.42       31.46      4.44 o
 -15   0   4       70.23       81.04      4.46 o
 -14   0   4       16.69       22.04      2.68 o
 -13   0   4       38.86       39.17      2.95 o
 -12   0   4      379.57      347.66      8.99 o
 -11   0   4        3.94        3.85      1.68 o
 -10   0   4      801.66      794.11     13.71 o
  -9   0   4      836.10      861.85     15.71 o
  -8   0   4       62.05       69.13      2.40 o
  -7   0   4       70.79       96.54      2.77 o
  -6   0   4     1553.45     1770.62     24.09 o
  -5   0   4     2512.14     2600.23     40.30 o
  -4   0   4     2216.05     2324.73     31.35 o
  -3   0   4      960.45      910.34     13.02 o
  -2   0   4     3422.73     3606.16     43.03 o
  -1   0   4     2589.13     2861.97     28.74 o
   0   0   4      651.66      624.29      7.00 o
   1   0   4        0.15       -0.47      0.47 o
   2   0   4      285.39      317.31      5.11 o
   3   0   4      131.84      140.55      2.74 o
   4   0   4      111.28      102.42      3.92 o
   5   0   4       18.27       18.79      1.25 o
   6   0   4       29.48       26.30      1.68 o
   7   0   4      193.54      167.80      8.35 o
   8   0   4      109.93      101.80      6.85 o
   9   0   4      149.23      144.41      8.46 o
  10   0   4      554.32      536.26     19.67 o
  11   0   4      228.64      224.41     11.59 o
  12   0   4       41.70       66.93      6.90 o
  13   0   4        8.19        8.40      3.99 o
 -17   1   4        3.59        2.99      1.82 o
 -16   1   4       42.70       47.64      2.84 o
 -15   1   4       10.44       10.93      1.87 o
 -14   1   4       21.18       18.51      1.74 o
 -13   1   4        0.64        0.52      1.15 o
 -12   1   4      198.69      181.11      4.11 o
 -11   1   4      571.56      571.51      9.12 o
 -10   1   4      480.86      456.03      6.09 o
  -9   1   4      274.77      261.58      3.90 o
  -8   1   4      322.13      342.61      4.68 o
  -7   1   4      631.66      641.43      7.17 o
  -6   1   4       75.37       88.83      2.40 o
  -5   1   4      568.92      646.04      6.33 o
  -4   1   4      890.99      888.88      8.44 o
  -3   1   4       14.60       13.80      0.56 o
  -2   1   4     1086.18     1103.88      8.74 o
  -1   1   4      510.94      511.35      4.17 o
   0   1   4     1528.03     1565.69     11.86 o
   1   1   4      481.59      506.26      4.69 o
   2   1   4       29.81       22.23      0.75 o
   3   1   4      219.97      224.65      2.81 o
   4   1   4        5.29        2.49      0.67 o
   5   1   4        2.30        1.06      0.43 o
   6   1   4        3.33        3.09      0.90 o
   7   1   4        1.63        1.76      1.82 o
   8   1   4        0.13       -1.71      1.71 o
   9   1   4       87.79       84.21      4.70 o
  10   1   4        9.18        9.99      2.77 o
  11   1   4        8.72       12.81      3.50 o
  12   1   4       12.78       14.49      3.21 o
  13   1   4        1.83        3.61      2.98 o
 -17   2   4       14.69       15.81      3.59 o
 -16   2   4        0.97       -0.31      1.55 o
 -15   2   4       23.46       30.39      2.23 o
 -14   2   4        0.46       -1.22      1.22 o
 -13   2   4      216.53      215.38      6.24 o
 -12   2   4      136.37      126.40      3.38 o
 -11   2   4        0.83        0.88      0.97 o
 -10   2   4      154.68      147.19      2.75 o
  -9   2   4        0.62        1.66      0.69 o
  -8   2   4      256.24      265.40      3.52 o
  -7   2   4       72.93       77.27      1.59 o
  -6   2   4     1526.89     1815.28     17.52 o
  -5   2   4      892.53     1007.95      9.49 o
  -4   2   4      510.25      531.95      7.07 o
  -3   2   4       12.78       12.52      0.60 o
  -2   2   4      444.06      419.67      3.82 o
  -1   2   4       35.55       29.27      0.72 o
   0   2   4      393.84      408.50      3.92 o
   1   2   4     1054.95     1160.59      9.79 o
   2   2   4        0.14       -0.35      0.35 o
   3   2   4      336.42      315.44      3.48 o
   4   2   4       88.99       78.00      1.79 o
   5   2   4      108.96      109.71      2.09 o
   6   2   4       72.14       71.09      3.07 o
   7   2   4      279.22      288.06      8.39 o
   8   2   4        5.06        2.49      2.04 o
   9   2   4       38.66       31.53      3.21 o
  10   2   4       79.67       80.45      4.75 o
  11   2   4        2.58        3.36      2.45 o
  12   2   4        0.37       -2.55      2.55 o
  13   2   4        2.06       -2.44      2.44 o
 -17   3   4       12.15       12.80      4.36 o
 -16   3   4        6.19        5.16      2.30 o
 -15   3   4       77.25       76.73      3.49 o
 -14   3   4        5.60        4.84      1.43 o
 -13   3   4        3.78        5.86      1.32 o
 -12   3   4       30.65       30.34      2.07 o
 -11   3   4       35.65       36.01      2.06 o
 -10   3   4      225.98      218.09      3.76 o
  -9   3   4      330.75      339.60      4.35 o
  -8   3   4      532.87      527.49      6.21 o
  -7   3   4      129.46      135.77      2.59 o
  -6   3   4        3.94        5.76      0.68 o
  -5   3   4       24.15       22.75      0.96 o
  -4   3   4       25.96       30.00      1.23 o
  -3   3   4       67.87       67.28      1.30 o
  -2   3   4      115.41      130.42      1.73 o
  -1   3   4      134.91      146.84      2.15 o
   0   3   4      209.59      250.15      3.01 o
   1   3   4      803.34      859.64      7.52 o
   2   3   4        4.13        9.10      0.61 o
   3   3   4      281.92      297.15      3.60 o
   4   3   4        0.10        0.94      0.60 o
   5   3   4      137.56      137.33      2.89 o
   6   3   4        0.10       -0.91      0.91 o
   7   3   4       29.66       25.66      2.77 o
   8   3   4      107.40      107.67      7.17 o
   9   3   4       27.77       19.42      2.83 o
  10   3   4        0.85       -1.31      2.08 o
  11   3   4       35.96       39.99      3.78 o
  12   3   4        0.34        5.71      2.77 o
  13   3   4        3.49        2.33      2.57 o
 -16   4   4        3.76        7.60      3.88 o
 -15   4   4       18.70       16.70      3.42 o
 -14   4   4       66.91       58.75      2.48 o
 -13   4   4        0.63       -1.37      1.37 o
 -12   4   4        7.24        7.10      2.53 o
 -11   4   4      386.90      387.36      5.83 o
 -10   4   4       96.20       96.73      2.26 o
  -9   4   4      396.62      390.35      5.42 o
  -8   4   4      256.92      245.51      4.21 o
  -7   4   4      138.23      138.20      2.70 o
  -6   4   4      431.68      463.68      6.35 o
  -5   4   4      798.87      866.82      9.57 o
  -4   4   4     2161.93     2272.47     24.28 o
  -3   4   4      283.20      305.60      3.49 o
  -2   4   4      544.77      568.24      5.82 o
  -1   4   4      528.69      542.08      5.71 o
   0   4   4      809.86      930.81      8.53 o
   1   4   4        3.19        4.77      0.98 o
   2   4   4     1745.21     1939.77     16.77 o
   3   4   4     2236.39     2380.76     21.52 o
   4   4   4      185.01      184.39      2.80 o
   5   4   4      223.69      239.53      4.07 o
   6   4   4       36.84       39.81      2.11 o
   7   4   4       12.34        8.35      2.27 o
   8   4   4        2.14        2.78      2.15 o
   9   4   4       77.85       83.61      4.73 o
  10   4   4        1.89        0.97      2.21 o
  11   4   4        0.55       -0.40      2.30 o
  12   4   4       11.04        8.25      5.55 o
  13   4   4       20.59       21.74      4.50 o
 -16   5   4        0.01        0.14      3.04 o
 -15   5   4        1.98        1.72      3.64 o
 -14   5   4       38.81       41.63      2.72 o
 -13   5   4       50.73       53.43      2.89 o
 -12   5   4        0.15        1.66      1.03 o
 -11   5   4      279.91      274.58      5.67 o
 -10   5   4      214.24      221.70      4.73 o
  -9   5   4      168.16      167.00      3.32 o
  -8   5   4       38.13       44.81      1.55 o
  -7   5   4      109.42      107.54      2.34 o
  -6   5   4       11.39       12.44      1.44 o
  -5   5   4      257.29      281.16      3.79 o
  -4   5   4        3.09        2.62      0.71 o
  -3   5   4       66.18       79.80      1.52 o
  -2   5   4      263.17      266.61      3.46 o
  -1   5   4      212.18      189.00      2.64 o
   0   5   4       85.06       99.53      1.71 o
   1   5   4       11.78        9.94      0.73 o
   2   5   4      392.51      368.84      4.04 o
   3   5   4       34.56       32.81      1.35 o
   4   5   4      130.39      130.76      2.18 o
   5   5   4       83.83       86.30      2.62 o
   6   5   4      331.04      328.18      6.47 o
   7   5   4        1.65        0.40      1.89 o
   8   5   4      125.82      115.12      5.25 o
   9   5   4       28.79       28.94      3.25 o
  10   5   4        0.59        1.11      2.36 o
  11   5   4        1.01        1.17      2.41 o
  12   5   4        0.44       -2.14      2.50 o
  13   5   4        0.81        4.69      3.20 o
 -16   6   4        0.30        7.92      3.93 o
 -15   6   4        0.02       -1.58      3.54 o
 -14   6   4        2.60        4.71      3.64 o
 -13   6   4       97.35      108.15      8.48 o
 -12   6   4      112.90       98.70      2.90 o
 -11   6   4      339.29      337.24      8.57 o
 -10   6   4      399.62      359.59      7.05 o
  -9   6   4        0.00       -0.32      0.81 o
  -8   6   4      692.38      673.62      9.49 o
  -7   6   4      210.82      222.79      4.04 o
  -6   6   4       21.16       27.50      1.27 o
  -5   6   4       33.53       28.38      1.05 o
  -4   6   4      234.70      269.39      3.88 o
  -3   6   4      303.77      333.09      4.12 o
  -2   6   4      464.29      449.40      4.98 o
  -1   6   4        9.86       10.60      0.94 o
   0   6   4       47.66       42.37      1.19 o
   1   6   4        5.97        7.91      0.71 o
   2   6   4      228.83      239.19      3.76 o
   3   6   4        0.72        1.24      0.63 o
   4   6   4      245.38      239.19      4.06 o
   5   6   4        0.13       -1.20      1.20 o
   6   6   4       67.11       59.28      2.70 o
   7   6   4       91.23       90.49      4.32 o
   8   6   4       36.79       31.38      2.55 o
   9   6   4       19.38       19.03      6.14 o
  10   6   4        8.89       11.86      4.51 o
  11   6   4        4.07        2.06      2.64 o
  12   6   4       18.59       23.52      5.00 o
 -15   7   4        7.64        4.03      4.10 o
 -14   7   4        4.72        6.24      4.08 o
 -13   7   4        1.69        0.31      1.28 o
 -12   7   4        0.10       -0.30      0.89 o
 -11   7   4       75.73       71.14      3.38 o
 -10   7   4       83.12       68.54      3.34 o
  -9   7   4       72.60       67.14      2.32 o
  -8   7   4        5.89        4.17      1.11 o
  -7   7   4      165.15      158.39      3.17 o
  -6   7   4       43.83       49.07      1.74 o
  -5   7   4        2.66        3.69      0.61 o
  -4   7   4      320.50      325.01      4.55 o
  -3   7   4       58.05       48.55      1.33 o
  -2   7   4      916.66      905.16      9.07 o
  -1   7   4      161.37      144.53      2.75 o
   0   7   4       13.48       14.03      0.84 o
   1   7   4      364.46      366.88      4.19 o
   2   7   4      259.11      268.77      3.57 o
   3   7   4      164.06      156.08      2.65 o
   4   7   4      221.10      222.95      4.17 o
   5   7   4      461.63      462.76      8.50 o
   6   7   4        0.01       -1.28      1.28 o
   7   7   4      107.90      118.69      4.42 o
   8   7   4       16.43       15.87      2.23 o
   9   7   4        3.77        2.79      2.32 o
  10   7   4        4.81        2.83      2.43 o
  11   7   4       25.51       28.45      3.65 o
  12   7   4        6.43        0.88      2.65 o
 -15   8   4       13.06       11.54      4.61 o
 -14   8   4        3.42       -3.40      3.40 o
 -13   8   4       40.74       39.18      3.62 o
 -12   8   4       90.35       79.92      5.57 o
 -11   8   4      140.46      139.93      4.45 o
 -10   8   4      230.04      192.84      4.89 o
  -9   8   4      140.93      138.80      3.59 o
  -8   8   4       27.58       21.37      1.72 o
  -7   8   4        4.19        3.72      0.96 o
  -6   8   4       34.55       41.04      1.76 o
  -5   8   4       39.18       46.17      1.47 o
  -4   8   4      473.80      457.37      6.05 o
  -3   8   4      292.79      269.70      4.17 o
  -2   8   4      331.03      344.32      4.56 o
  -1   8   4       37.89       31.23      1.28 o
   0   8   4       45.12       39.10      1.31 o
   1   8   4      125.19      123.48      2.17 o
   2   8   4      197.31      194.05      2.74 o
   3   8   4      493.96      513.38      6.75 o
   4   8   4       76.22       71.49      3.10 o
   5   8   4      404.12      393.67      7.82 o
   6   8   4       62.31       66.36      3.03 o
   7   8   4       15.88       11.36      2.69 o
   8   8   4       22.63       24.52      2.98 o
   9   8   4       47.98       51.56      3.30 o
  10   8   4        0.03       -1.21      2.35 o
  11   8   4       20.30       20.21      3.56 o
  12   8   4        2.83        6.10      3.31 o
 -15   9   4       18.96       14.67      5.66 o
 -14   9   4       15.18        5.42      5.05 o
 -13   9   4        1.96       -0.13      1.48 o
 -12   9   4        0.07       -1.17      1.17 o
 -11   9   4       93.38       87.97      3.27 o
 -10   9   4       79.19       87.62      3.34 o
  -9   9   4        8.90        5.43      1.43 o
  -8   9   4       55.89       55.68      2.50 o
  -7   9   4       35.44       30.18      1.91 o
  -6   9   4        4.71        9.38      1.31 o
  -5   9   4       79.68       78.67      3.12 o
  -4   9   4      387.63      389.35      8.18 o
  -3   9   4      180.25      176.75      3.20 o
  -2   9   4      393.74      398.47      5.19 o
  -1   9   4        5.07        6.55      0.92 o
   0   9   4        9.31        9.69      0.92 o
   1   9   4        9.39       12.37      1.26 o
   2   9   4       31.71       32.38      1.19 o
   3   9   4       32.47       26.69      1.90 o
   4   9   4      213.74      217.66      5.40 o
   5   9   4        0.16        1.24      1.53 o
   6   9   4        1.27        1.55      1.81 o
   7   9   4        4.13        1.82      2.11 o
   8   9   4       33.57       32.20      2.90 o
   9   9   4       10.53        9.63      2.28 o
  10   9   4       29.68       41.24      3.32 o
  11   9   4       16.40       17.62      4.80 o
 -14  10   4       26.53       24.32      6.37 o
 -13  10   4       12.35       17.84      1.84 o
 -12  10   4       21.72       17.43      1.91 o
 -11  10   4       17.36       18.50      2.59 o
 -10  10   4       93.48       98.11      3.74 o
  -9  10   4       23.41       20.90      2.06 o
  -8  10   4       32.94       30.73      2.08 o
  -7  10   4      132.05      132.29      3.94 o
  -6  10   4      320.42      306.50      6.47 o
  -5  10   4      155.05      149.21      3.86 o
  -4  10   4      118.68      108.79      2.61 o
  -3  10   4       13.29       18.50      1.58 o
  -2  10   4        0.25        0.20      0.81 o
  -1  10   4      163.01      162.18      3.29 o
   0  10   4       19.60       14.79      1.08 o
   1  10   4        0.41       -0.69      0.69 o
   2  10   4       89.37       88.09      2.03 o
   3  10   4       37.43       34.99      3.85 o
   4  10   4        9.82       13.02      1.99 o
   5  10   4      326.12      319.97      7.16 o
   6  10   4       22.62       27.97      2.79 o
   7  10   4      181.53      171.76      6.51 o
   8  10   4        1.86        0.28      3.22 o
   9  10   4        8.59        7.03      2.37 o
  10  10   4        3.81        7.33      2.43 o
  11  10   4        0.07        0.44      3.33 o
 -14  11   4       67.32       71.88      8.94 o
 -13  11   4        7.14        6.92      1.77 o
 -12  11   4        0.03       -0.79      1.47 o
 -11  11   4        2.57        1.10      1.54 o
 -10  11   4        4.22        8.15      2.43 o
  -9  11   4       17.09       15.91      2.08 o
  -8  11   4       64.14       53.11      2.74 o
  -7  11   4      118.42      105.05      3.68 o
  -6  11   4        4.00        6.15      1.54 o
  -5  11   4       18.97       15.46      1.89 o
  -4  11   4      154.05      135.77      3.02 o
  -3  11   4       24.59       26.27      1.50 o
  -2  11   4      102.32       84.56      2.43 o
  -1  11   4        5.01        3.98      0.98 o
   0  11   4      165.14      146.33      2.63 o
   1  11   4      290.53      285.66      4.34 o
   2  11   4       71.70       65.62      1.89 o
   3  11   4       60.69       65.53      3.21 o
   4  11   4       10.30       11.45      1.96 o
   5  11   4        7.33       12.00      2.03 o
   6  11   4        2.25        2.72      2.10 o
   7  11   4        0.50        3.99      2.21 o
   8  11   4       38.89       45.69      3.45 o
   9  11   4       15.09       26.30      3.25 o
  10  11   4       17.57       18.90      2.87 o
 -13  12   4       21.04       27.14      2.85 o
 -12  12   4        0.17       -0.66      1.70 o
 -11  12   4        4.98        4.28      1.50 o
 -10  12   4       14.88       13.70      1.74 o
  -9  12   4        3.57        1.14      2.00 o
  -8  12   4       23.13       21.52      2.16 o
  -7  12   4       17.46       16.81      2.01 o
  -6  12   4      371.94      357.17      7.68 o
  -5  12   4      197.14      196.50      7.48 o
  -4  12   4       58.76       62.94      2.09 o
  -3  12   4       24.34       27.30      1.64 o
  -2  12   4        6.77        6.98      1.27 o
  -1  12   4      300.97      305.51      4.46 o
   0  12   4      436.94      413.78      5.43 o
   1  12   4       90.28       78.25      2.37 o
   2  12   4       24.92       24.88      1.72 o
   3  12   4       11.93        8.76      1.94 o
   4  12   4       29.60       28.66      2.51 o
   5  12   4       13.37       15.25      2.45 o
   6  12   4       33.54       21.77      4.44 o
   7  12   4        0.47        1.90      2.23 o
   8  12   4        0.35        1.12      2.51 o
   9  12   4        8.23       11.02      2.67 o
  10  12   4        3.61        9.90      2.65 o
 -13  13   4       50.49       50.39      3.56 o
 -12  13   4       21.89       17.39      2.51 o
 -11  13   4        0.83       -1.73      1.73 o
 -10  13   4        3.00        2.93      1.59 o
  -9  13   4       13.31       10.45      1.81 o
  -8  13   4        5.39        5.31      1.75 o
  -7  13   4        0.18       -0.50      1.33 o
  -6  13   4        2.37        3.35      1.46 o
  -5  13   4      130.95      134.54      4.08 o
  -4  13   4      136.77      138.71      4.22 o
  -3  13   4       28.57       33.51      1.88 o
  -2  13   4       22.16       22.33      1.55 o
  -1  13   4      133.77      120.91      3.44 o
   0  13   4       21.62       21.42      1.94 o
   1  13   4       28.26       28.53      1.72 o
   2  13   4       11.36       10.43      2.03 o
   3  13   4       12.25       12.32      2.14 o
   4  13   4       28.27       34.58      2.84 o
   5  13   4        6.00        2.58      2.22 o
   6  13   4       40.62       39.00      3.61 o
   7  13   4       10.28        8.85      5.88 o
   8  13   4       39.67       45.54      3.88 o
   9  13   4       53.32       57.68      4.12 o
 -12  14   4        0.65        0.21      2.02 o
 -11  14   4       16.65       14.54      2.61 o
 -10  14   4       11.94       18.42      5.19 o
  -9  14   4       14.64       16.50      2.63 o
  -8  14   4        4.33        3.19      2.08 o
  -7  14   4       41.81       49.38      3.48 o
  -6  14   4       42.10       43.19      2.64 o
  -5  14   4       23.51       29.61      2.36 o
  -4  14   4      196.47      182.42      4.97 o
  -3  14   4       24.42       26.38      2.78 o
  -2  14   4      135.88      127.95      4.08 o
  -1  14   4       92.21       98.95      3.25 o
   0  14   4        0.02        0.12      1.20 o
   1  14   4       13.04        7.71      1.67 o
   2  14   4       15.57       15.19      2.42 o
   3  14   4        2.26        3.42      2.01 o
   4  14   4        8.44        7.24      2.21 o
   5  14   4       33.95       30.96      3.36 o
   6  14   4        0.39        1.29      2.51 o
   7  14   4       37.56       49.79      4.01 o
   8  14   4        8.41       12.11      2.97 o
 -11  15   4       12.01       10.91      2.75 o
 -10  15   4        0.12        0.78      2.18 o
  -9  15   4        9.93        9.67      2.57 o
  -8  15   4        6.51        5.12      2.39 o
  -7  15   4        1.74        0.57      1.94 o
  -6  15   4        1.32        3.41      1.99 o
  -5  15   4       47.56       54.50      5.13 o
  -4  15   4        1.65       -1.24      2.14 o
  -3  15   4       29.03       21.05      2.87 o
  -2  15   4       86.93       82.13      4.56 o
  -1  15   4        0.04       -0.14      1.33 o
   0  15   4        0.86        1.70      1.43 o
   1  15   4        4.98        2.08      1.24 o
   2  15   4       53.13       51.62      4.07 o
   3  15   4       72.32       69.81      4.60 o
   4  15   4        9.06       12.04      2.54 o
   5  15   4       10.07       11.03      2.92 o
   6  15   4        2.81        6.11      3.78 o
   7  15   4        2.96        1.89      2.58 o
 -10  16   4       15.20       15.22      2.81 o
  -9  16   4        0.59       -1.99      2.08 o
  -8  16   4       67.69       75.23      4.68 o
  -7  16   4       42.46       47.51      7.07 o
  -6  16   4       13.30       12.38      2.93 o
  -5  16   4        2.52        4.49      2.49 o
  -4  16   4        0.15        0.16      2.38 o
  -3  16   4       23.72       24.16      2.20 o
  -2  16   4        0.40        2.29      1.81 o
  -1  16   4       26.28       25.41      2.87 o
   0  16   4        6.21        4.21      1.58 o
   1  16   4        9.65        7.41      1.33 o
   2  16   4        3.50        6.70      4.13 o
   3  16   4        0.18        1.01      2.74 o
   4  16   4        0.99       -2.53      3.07 o
   5  16   4        0.44       -0.39      4.44 o
   6  16   4        4.24        2.62      5.34 o
  -8  17   4        0.09       -2.40      2.40 o
  -7  17   4        1.31        1.43      4.78 o
  -6  17   4        4.44        3.42      2.83 o
  -5  17   4       13.85       17.60      3.36 o
  -4  17   4        0.52        3.85      2.73 o
  -3  17   4        6.56        3.88      2.72 o
  -2  17   4       19.46       20.00      2.65 o
  -1  17   4       20.76       23.55      3.15 o
   0  17   4        9.49        7.28      1.84 o
   1  17   4        1.83        5.35      2.98 o
   2  17   4        0.11        0.48      2.71 o
   3  17   4       11.79       14.29      3.51 o
   4  17   4        9.30       10.58      3.67 o
   5  17   4        2.48        0.82      5.24 o
  -6  18   4       25.31       34.86      7.19 o
  -5  18   4        0.04        1.98      2.97 o
  -4  18   4       34.63       38.75      4.35 o
  -3  18   4       11.65       11.16      3.98 o
  -2  18   4        2.66        5.03      2.18 o
  -1  18   4        3.45        4.76      2.51 o
   0  18   4        5.23        4.57      1.60 o
   1  18   4       14.04       28.29      6.54 o
   2  18   4        4.90        9.53      4.38 o
   3  18   4        0.01        0.96      4.12 o
  -3  19   4       17.29       30.36      7.75 o
  -2  19   4        2.11        1.82      5.10 o
 -17   1   5        0.39        1.39      2.15 o
 -16   1   5        0.20       -0.85      1.64 o
 -15   1   5        0.14       -0.63      2.16 o
 -14   1   5        6.60        8.87      1.55 o
 -13   1   5       43.58       48.13      2.30 o
 -12   1   5        0.06        0.47      1.18 o
 -11   1   5       64.70       67.94      2.57 o
 -10   1   5       13.94       11.22      1.10 o
  -9   1   5      598.96      630.45      8.05 o
  -8   1   5      576.26      640.25      7.38 o
  -7   1   5     1394.53     1507.92     14.84 o
  -6   1   5      415.43      465.18      4.93 o
  -5   1   5     1904.95     2069.07     18.84 o
  -4   1   5       37.60       45.37      1.13 o
  -3   1   5      322.72      334.74      3.82 o
  -2   1   5     2350.28     2528.78     21.52 o
  -1   1   5      740.50      779.78      6.64 o
   0   1   5        4.04        4.72      0.63 o
   1   1   5     1519.61     1637.51     14.33 o
   2   1   5       52.42       67.02      1.48 o
   3   1   5      151.52      135.06      2.17 o
   4   1   5      541.40      541.88     10.36 o
   5   1   5      102.19       94.69      5.69 o
   6   1   5        1.17        1.13      2.06 o
   7   1   5      111.07       97.64      4.96 o
   8   1   5       88.01       98.88      5.18 o
   9   1   5       54.51       51.20      6.20 o
  10   1   5        5.52        6.76      2.70 o
  11   1   5      104.14      110.04      6.16 o
  12   1   5        0.24       -1.56      2.54 o
 -17   2   5        0.00        0.09      1.61 o
 -16   2   5        4.90        1.96      1.74 o
 -15   2   5        0.34       -0.01      1.49 o
 -14   2   5       22.91       25.61      2.08 o
 -13   2   5       53.12       54.46      2.42 o
 -12   2   5       28.22       32.08      2.23 o
 -11   2   5      560.45      521.28      8.67 o
 -10   2   5        5.30        4.43      1.03 o
  -9   2   5     1564.87     1580.80     16.71 o
  -8   2   5       26.78       20.06      1.00 o
  -7   2   5       84.11       74.50      2.16 o
  -6   2   5      777.87      795.53      7.84 o
  -5   2   5        3.12        1.53      0.41 o
  -4   2   5      194.65      181.83      2.47 o
  -3   2   5     1725.24     1819.59     16.72 o
  -2   2   5        2.92        0.84      0.48 o
  -1   2   5      574.70      561.47      5.83 o
   0   2   5     2201.57     2404.85     20.50 o
   1   2   5        0.26        3.89      0.58 o
   2   2   5     1000.27     1047.51      9.62 o
   3   2   5        3.59        2.18      0.65 o
   4   2   5      981.46      954.77     11.73 o
   5   2   5       12.86       17.25      1.99 o
   6   2   5      117.59       97.96      4.87 o
   7   2   5      228.37      204.77      7.26 o
   8   2   5       29.07       29.33      3.27 o
   9   2   5       15.24       15.25      2.92 o
  10   2   5        0.63       -0.72      2.32 o
  11   2   5        2.50        2.19      2.73 o
  12   2   5        0.07        0.29      2.66 o
 -17   3   5       25.35       31.74      7.28 o
 -16   3   5        0.98        5.24      1.67 o
 -15   3   5       37.64       37.97      2.38 o
 -14   3   5       13.90       16.54      1.77 o
 -13   3   5      163.61      162.25      9.46 o
 -12   3   5       38.35       44.13      2.20 o
 -11   3   5      658.96      636.04     10.18 o
 -10   3   5      119.07      105.68      2.61 o
  -9   3   5       55.55       57.76      1.87 o
  -8   3   5      100.81       86.49      2.10 o
  -7   3   5        0.31       -0.35      0.66 o
  -6   3   5       76.04       88.73      1.69 o
  -5   3   5      350.60      376.63      4.81 o
  -4   3   5       17.51       16.27      0.84 o
  -3   3   5        0.21        0.43      0.48 o
  -2   3   5       66.16       63.99      1.40 o
  -1   3   5       11.42       13.72      0.81 o
   0   3   5     2028.06     2119.26     19.28 o
   1   3   5        7.17        6.19      0.62 o
   2   3   5      123.58      156.40      2.30 o
   3   3   5      138.12      149.89      2.37 o
   4   3   5        2.91        6.87      0.91 o
   5   3   5      362.83      364.40      7.30 o
   6   3   5      199.62      183.94      6.66 o
   7   3   5       96.62       93.94      7.28 o
   8   3   5      154.10      150.80      6.28 o
   9   3   5       22.90       24.12      3.35 o
  10   3   5       12.95       10.44      2.89 o
  11   3   5       42.64       38.04      4.03 o
  12   3   5        6.10       10.14      5.59 o
 -17   4   5       24.96       27.59      5.12 o
 -16   4   5       32.43       37.46      3.01 o
 -15   4   5       20.70       20.39      2.42 o
 -14   4   5       44.29       43.71      2.97 o
 -13   4   5        1.01       -0.51      1.21 o
 -12   4   5      119.48      102.87      3.60 o
 -11   4   5        0.45       -1.03      1.03 o
 -10   4   5       25.29       20.57      1.30 o
  -9   4   5       12.32       11.26      1.01 o
  -8   4   5       98.98      110.05      2.44 o
  -7   4   5     1081.88     1135.84     13.20 o
  -6   4   5      480.55      534.23      6.85 o
  -5   4   5       13.22       14.08      0.80 o
  -4   4   5       38.30       50.71      1.38 o
  -3   4   5     1062.52     1119.04     11.27 o
  -2   4   5      506.67      486.51      5.84 o
  -1   4   5        6.91        5.59      0.68 o
   0   4   5      510.95      575.19      6.09 o
   1   4   5       53.48       65.25      1.52 o
   2   4   5      399.13      451.59      4.84 o
   3   4   5        0.02        0.84      0.51 o
   4   4   5       62.93       64.18      1.86 o
   5   4   5       16.14       15.20      1.56 o
   6   4   5        2.74        3.48      2.21 o
   7   4   5       71.90       68.98      7.02 o
   8   4   5       96.56       90.10      5.08 o
   9   4   5       17.66       17.94      2.98 o
  10   4   5       34.70       39.47      4.45 o
  11   4   5       17.80       18.46      3.41 o
  12   4   5       12.75       16.38      3.12 o
 -16   5   5       11.15        1.19      3.35 o
 -15   5   5        0.43       -1.20      1.20 o
 -14   5   5       10.08        9.91      1.49 o
 -13   5   5        8.05       13.21      1.55 o
 -12   5   5       33.35       40.58      2.19 o
 -11   5   5       93.25      101.94      3.31 o
 -10   5   5       33.63       24.53      2.00 o
  -9   5   5       69.01       67.23      2.14 o
  -8   5   5       96.06       80.75      2.35 o
  -7   5   5      336.34      364.55      5.83 o
  -6   5   5       40.75       43.36      1.60 o
  -5   5   5       10.10       11.45      0.78 o
  -4   5   5      670.33      679.05      8.87 o
  -3   5   5      551.01      564.09      6.34 o
  -2   5   5       14.32       11.39      0.98 o
  -1   5   5      439.36      439.82      5.25 o
   0   5   5       13.32        8.35      0.71 o
   1   5   5      100.66      107.74      2.01 o
   2   5   5       61.75       59.39      1.46 o
   3   5   5      377.90      390.46      4.35 o
   4   5   5       78.85       81.78      2.14 o
   5   5   5      327.66      335.74      6.08 o
   6   5   5      152.22      163.16      7.92 o
   7   5   5        6.38        4.43      2.20 o
   8   5   5        2.09        5.24      2.51 o
   9   5   5        4.86        9.26      2.65 o
  10   5   5        2.88        2.86      2.66 o
  11   5   5        2.35        5.92      3.30 o
  12   5   5        3.11       -2.48      3.09 o
 -16   6   5       33.11       35.30      5.83 o
 -15   6   5        0.53        0.17      3.65 o
 -14   6   5       28.84       30.37      1.91 o
 -13   6   5      467.00      450.91      8.83 o
 -12   6   5      130.40      127.10      3.78 o
 -11   6   5       39.80       33.08      2.55 o
 -10   6   5      155.18      149.01      8.81 o
  -9   6   5       76.59       59.55      2.23 o
  -8   6   5        0.07       -0.75      0.75 o
  -7   6   5       98.78      100.08      2.47 o
  -6   6   5      193.57      189.29      4.00 o
  -5   6   5       10.02       11.40      1.04 o
  -4   6   5      100.32      100.26      2.15 o
  -3   6   5        0.36       -0.17      0.81 o
  -2   6   5      560.67      545.10      6.34 o
  -1   6   5      326.23      332.56      4.12 o
   0   6   5      550.13      538.20      5.94 o
   1   6   5      190.77      196.76      2.78 o
   2   6   5       33.24       39.88      1.24 o
   3   6   5       50.60       55.51      2.36 o
   4   6   5      258.11      267.69      5.23 o
   5   6   5      231.10      248.64      5.71 o
   6   6   5       37.58       39.27      2.84 o
   7   6   5       26.71       24.87      2.55 o
   8   6   5        2.40        3.11      2.35 o
   9   6   5       18.11       21.98      3.24 o
  10   6   5       15.52       16.32      4.56 o
  11   6   5        8.51        3.49      2.78 o
  12   6   5        1.65       -3.01      3.01 o
 -15   7   5        0.00       -0.49      3.54 o
 -14   7   5       47.06       45.86      1.91 o
 -13   7   5       61.95       50.37      3.18 o
 -12   7   5        0.79        0.19      1.57 o
 -11   7   5       20.06       14.82      2.03 o
 -10   7   5       11.48        6.88      1.74 o
  -9   7   5        0.09       -0.78      1.20 o
  -8   7   5      177.23      154.65      3.78 o
  -7   7   5       70.40       63.96      2.10 o
  -6   7   5      177.32      169.03      4.43 o
  -5   7   5       10.80       10.09      0.92 o
  -4   7   5      154.09      162.09      2.64 o
  -3   7   5        6.70        9.90      1.00 o
  -2   7   5        1.24       -0.20      0.66 o
  -1   7   5      216.85      232.42      3.51 o
   0   7   5      433.58      457.27      5.34 o
   1   7   5      101.36      103.96      2.09 o
   2   7   5       59.04       52.02      1.44 o
   3   7   5      302.05      315.84      5.20 o
   4   7   5      225.19      220.43      5.01 o
   5   7   5       14.61       12.22      1.83 o
   6   7   5        1.71       -0.07      1.76 o
   7   7   5       11.58        9.60      2.17 o
   8   7   5        2.63        0.71      1.96 o
   9   7   5        0.25       -3.12      3.90 o
  10   7   5       41.49       49.49      4.50 o
  11   7   5        0.36       -0.34      2.87 o
 -15   8   5        4.32        2.87      4.20 o
 -14   8   5        1.28        3.13      2.24 o
 -13   8   5       35.55       33.43      1.82 o
 -12   8   5        1.93        1.09      1.69 o
 -11   8   5        8.52        7.70      2.14 o
 -10   8   5       89.04       75.49      3.84 o
  -9   8   5      109.83      106.61      3.87 o
  -8   8   5       23.56       26.41      3.90 o
  -7   8   5       29.88       37.59      2.34 o
  -6   8   5      317.41      303.76      5.05 o
  -5   8   5        1.35       -0.72      0.72 o
  -4   8   5       82.93       83.18      1.83 o
  -3   8   5       73.59       71.20      1.87 o
  -2   8   5        3.62        2.90      0.81 o
  -1   8   5      238.56      232.21      3.60 o
   0   8   5       37.88       34.21      1.32 o
   1   8   5       83.84       73.57      1.84 o
   2   8   5       42.46       34.23      1.54 o
   3   8   5       52.65       60.75      2.59 o
   4   8   5       57.17       66.77      2.69 o
   5   8   5        5.77        3.98      1.63 o
   6   8   5        0.78        0.86      1.92 o
   7   8   5       15.74       14.00      2.39 o
   8   8   5        0.00        2.57      2.07 o
   9   8   5        0.19       -0.39      2.44 o
  10   8   5        0.29       -0.65      3.65 o
  11   8   5        0.00       -0.54      3.30 o
 -15   9   5       28.56       25.77      6.44 o
 -14   9   5       51.40       60.20      2.84 o
 -13   9   5      249.27      230.29      9.05 o
 -12   9   5        4.59        2.77      1.54 o
 -11   9   5       83.23       87.48      3.47 o
 -10   9   5       43.44       44.45      2.66 o
  -9   9   5      115.66      112.64      4.02 o
  -8   9   5        4.62        5.88      1.39 o
  -7   9   5       30.28       25.96      1.98 o
  -6   9   5        0.28       -1.00      1.00 o
  -5   9   5       31.27       31.94      1.61 o
  -4   9   5      268.30      255.95      3.81 o
  -3   9   5      347.71      359.46      4.89 o
  -2   9   5      837.89      797.32      9.04 o
  -1   9   5      312.09      291.34      4.31 o
   0   9   5       36.45       35.33      1.40 o
   1   9   5       65.27       59.63      1.75 o
   2   9   5        7.13        6.43      0.91 o
   3   9   5      192.44      176.28      4.39 o
   4   9   5       53.91       60.30      5.06 o
   5   9   5       64.24       68.50      3.27 o
   6   9   5       14.85       19.75      2.59 o
   7   9   5       35.38       34.46      3.10 o
   8   9   5        0.76        1.51      2.10 o
   9   9   5        4.06        4.89      2.34 o
  10   9   5        5.98        7.71      3.02 o
 -14  10   5        0.31        0.37      1.50 o
 -13  10   5       12.18        6.57      1.80 o
 -12  10   5        1.11        1.64      1.54 o
 -11  10   5        2.68        5.53      1.64 o
 -10  10   5        0.27        0.48      1.42 o
  -9  10   5       22.67       20.85      2.11 o
  -8  10   5      112.70       98.22      3.52 o
  -7  10   5       22.98       19.82      1.96 o
  -6  10   5      194.35      176.58      4.79 o
  -5  10   5       16.76       18.12      1.76 o
  -4  10   5      454.90      430.13      6.01 o
  -3  10   5        2.71        1.57      1.25 o
  -2  10   5        6.63        7.28      1.18 o
  -1  10   5        0.80       -0.78      0.78 o
   0  10   5       41.71       35.31      1.50 o
   1  10   5       81.19       70.89      2.52 o
   2  10   5       47.39       39.47      1.74 o
   3  10   5       65.22       55.73      2.70 o
   4  10   5       37.38       31.86      2.53 o
   5  10   5        2.37        5.34      1.84 o
   6  10   5      133.41      129.34      5.29 o
   7  10   5       79.91       68.64      4.14 o
   8  10   5        3.70        4.41      2.41 o
   9  10   5        0.00       -0.03      2.25 o
  10  10   5        3.34       -2.59      2.59 o
 -14  11   5        0.22        1.13      2.26 o
 -13  11   5       29.05       35.12      2.62 o
 -12  11   5        8.68        6.46      2.26 o
 -11  11   5       14.20       14.13      3.48 o
 -10  11   5       43.18       40.45      4.81 o
  -9  11   5       15.32       14.21      2.11 o
  -8  11   5       35.28       39.52      2.50 o
  -7  11   5       67.03       58.37      2.92 o
  -6  11   5       14.10       12.45      1.90 o
  -5  11   5        1.28        2.32      1.53 o
  -4  11   5       50.42       43.19      1.97 o
  -3  11   5      363.27      356.73      6.02 o
  -2  11   5       23.20       22.80      1.91 o
  -1  11   5       41.13       36.44      2.04 o
   0  11   5      130.08      121.01      2.84 o
   1  11   5       12.04       12.94      1.22 o
   2  11   5      176.35      159.06      4.98 o
   3  11   5       39.04       28.36      2.47 o
   4  11   5        0.01       -1.78      1.78 o
   5  11   5        0.07        1.96      2.03 o
   6  11   5        0.90        2.05      2.27 o
   7  11   5       22.66       22.33      3.05 o
   8  11   5        0.71       -2.37      2.37 o
   9  11   5        4.24        4.54      2.46 o
 -13  12   5        1.79        2.75      1.59 o
 -12  12   5       34.65       35.07      2.81 o
 -11  12   5        6.76        8.08      2.03 o
 -10  12   5        1.13       -1.56      1.56 o
  -9  12   5       27.00       26.81      3.68 o
  -8  12   5        6.77        6.14      2.77 o
  -7  12   5        3.56        3.71      1.66 o
  -6  12   5       57.53       63.39      3.17 o
  -5  12   5       56.66       65.37      3.28 o
  -4  12   5      445.12      415.82      7.19 o
  -3  12   5        0.53       -1.12      1.19 o
  -2  12   5      123.39      118.92      3.38 o
  -1  12   5       67.66       67.97      2.29 o
   0  12   5       53.48       47.71      2.92 o
   1  12   5       20.99       19.54      1.43 o
   2  12   5       39.57       35.06      1.80 o
   3  12   5        0.96        0.11      1.71 o
   4  12   5        0.22        2.04      1.87 o
   5  12   5       13.94       18.22      2.90 o
   6  12   5      118.03      127.83      8.43 o
   7  12   5       10.17        5.35      2.55 o
   8  12   5       12.19       14.12      3.01 o
   9  12   5        1.15       -2.33      2.33 o
 -13  13   5       10.09        8.78      2.56 o
 -12  13   5        2.89        2.28      1.69 o
 -11  13   5        7.21        7.09      1.83 o
 -10  13   5        7.45       10.81      2.21 o
  -9  13   5       12.62       12.11      2.35 o
  -8  13   5        0.88        0.54      1.81 o
  -7  13   5        1.06       -1.48      1.48 o
  -6  13   5        6.21        5.24      1.84 o
  -5  13   5       55.12       51.31      3.15 o
  -4  13   5        0.07        1.70      1.53 o
  -3  13   5       54.89       50.98      2.72 o
  -2  13   5       93.27       87.36      3.10 o
  -1  13   5        7.41        7.37      1.29 o
   0  13   5        2.42        1.70      1.14 o
   1  13   5        6.02        5.64      1.24 o
   2  13   5        8.26        8.74      2.10 o
   3  13   5        0.73        1.49      1.89 o
   4  13   5        0.01       -0.24      2.42 o
   5  13   5        8.37       11.61      2.73 o
   6  13   5        6.16        7.49      2.85 o
   7  13   5       11.34        8.61      2.88 o
   8  13   5        5.44        6.30      3.80 o
 -12  14   5       24.14       29.68      3.05 o
 -11  14   5       54.48       58.20      5.43 o
 -10  14   5       28.83       26.63      2.86 o
  -9  14   5        0.57       -1.64      1.64 o
  -8  14   5        3.75        3.57      1.85 o
  -7  14   5       14.39       17.86      2.09 o
  -6  14   5       40.98       43.83      2.74 o
  -5  14   5      216.45      222.66      5.59 o
  -4  14   5      104.74      105.94      3.05 o
  -3  14   5      159.24      174.10      4.64 o
  -2  14   5        1.27        4.12      1.57 o
  -1  14   5       12.94       11.31      1.69 o
   0  14   5        5.30        3.67      1.45 o
   1  14   5       10.65       10.78      1.47 o
   2  14   5       51.46       55.71      3.52 o
   3  14   5       24.13       23.00      2.74 o
   4  14   5       36.95       43.05      4.09 o
   5  14   5       26.82       22.16      3.35 o
   6  14   5       13.01        6.00      2.86 o
   7  14   5        0.32       -0.90      2.45 o
 -11  15   5        3.56        1.83      2.23 o
 -10  15   5        0.21        0.08      2.12 o
  -9  15   5       15.16       14.54      2.80 o
  -8  15   5       55.58       69.41      3.64 o
  -7  15   5        1.11        0.55      1.68 o
  -6  15   5        2.45        0.83      1.75 o
  -5  15   5        4.70        5.94      2.15 o
  -4  15   5        1.02       -0.99      1.96 o
  -3  15   5       85.26       88.40      4.63 o
  -2  15   5       11.43       10.88      2.16 o
  -1  15   5        0.39       -1.40      1.47 o
   0  15   5        2.95        3.71      1.45 o
   1  15   5       11.75       10.66      1.42 o
   2  15   5       19.64       18.00      3.14 o
   3  15   5        0.25        1.73      2.39 o
   4  15   5       24.23       29.81      5.28 o
   5  15   5        5.61        7.67      3.59 o
   6  15   5        0.05        1.36      2.51 o
 -10  16   5       14.65       14.66      6.36 o
  -9  16   5       10.06        8.20      2.75 o
  -8  16   5        4.16        5.47      3.13 o
  -7  16   5       57.29       57.08      5.12 o
  -6  16   5       24.53       21.95      3.31 o
  -5  16   5       16.00       22.89      3.41 o
  -4  16   5        4.64        2.68      2.65 o
  -3  16   5        8.48        7.04      2.15 o
  -2  16   5       77.19       92.96      6.87 o
  -1  16   5       33.15       35.66      2.82 o
   0  16   5        1.02       -1.48      1.55 o
   1  16   5        1.56        0.88      2.24 o
   2  16   5        0.29        0.55      2.71 o
   3  16   5        3.16        3.69      3.00 o
   4  16   5       49.86       55.61      5.58 o
   5  16   5        7.55       13.94      6.39 o
  -8  17   5        0.91       -1.48      4.49 o
  -7  17   5        3.67        1.86      2.98 o
  -6  17   5        0.00       -2.25      3.35 o
  -5  17   5        2.25        5.12      3.18 o
  -4  17   5       10.20        6.68      2.91 o
  -3  17   5        0.13        0.01      1.88 o
  -2  17   5        0.10       -0.91      2.15 o
  -1  17   5       27.81       23.07      3.18 o
   0  17   5        3.90        3.41      1.64 o
   1  17   5        5.66        4.89      3.12 o
   2  17   5       26.58       39.13      4.36 o
   3  17   5       13.30        3.26      6.22 o
   4  17   5        0.17        4.16      5.93 o
  -6  18   5       10.78       17.49      6.48 o
  -5  18   5        0.22       -1.44      3.68 o
  -4  18   5       19.23       22.26      4.65 o
  -3  18   5        3.60        9.88      3.99 o
  -2  18   5       19.73       20.31      3.45 o
  -1  18   5       23.38       29.06      3.19 o
   0  18   5       12.37        9.91      1.69 o
   1  18   5        5.14        7.92      5.85 o
 -17   0   6        3.58        7.68      3.18 o
 -16   0   6        0.65       -2.65      2.65 o
 -15   0   6       34.19       38.24      4.49 o
 -14   0   6        0.01       -1.78      1.78 o
 -13   0   6       50.60       56.82      6.28 o
 -12   0   6       84.70       80.12      4.12 o
 -11   0   6       26.77       20.05      2.43 o
 -10   0   6      613.36      608.04     13.98 o
  -9   0   6        0.17       -1.33      1.33 o
  -8   0   6       67.80       71.55      2.25 o
  -7   0   6       15.37       16.28      1.58 o
  -6   0   6       33.48       29.12      1.74 o
  -5   0   6     1281.28     1387.85     34.77 o
  -4   0   6      148.46      168.21      4.35 o
  -3   0   6     1680.61     1829.06     31.60 o
  -2   0   6      694.92      783.45     11.85 o
  -1   0   6       22.18       34.51      1.64 o
   0   0   6     1086.85     1086.45     15.74 o
   1   0   6      174.66      179.45      4.81 o
   2   0   6      939.12      883.13     15.34 o
   3   0   6       33.47       37.81      2.17 o
   4   0   6      898.88      915.71     15.84 o
   5   0   6      660.22      582.78     20.57 o
   6   0   6        2.41        3.91      3.31 o
   7   0   6      266.03      249.77     11.98 o
   8   0   6        4.11        2.97      3.50 o
   9   0   6        9.01        9.40      4.06 o
  10   0   6       21.72        7.53      4.44 o
  11   0   6       10.10        8.31      4.61 o
 -17   1   6        8.25        9.90      2.55 o
 -16   1   6        7.56        6.66      2.65 o
 -15   1   6        0.77        2.34      1.64 o
 -14   1   6        0.15        1.93      1.55 o
 -13   1   6       32.20       24.11      1.90 o
 -12   1   6       85.24       94.39      3.18 o
 -11   1   6      121.69      122.41      3.51 o
 -10   1   6       31.59       28.24      1.85 o
  -9   1   6      106.94      101.11      2.15 o
  -8   1   6       92.15       94.70      1.80 o
  -7   1   6      783.14      849.64      9.00 o
  -6   1   6      127.86      125.93      2.21 o
  -5   1   6      243.67      281.84      3.51 o
  -4   1   6      382.35      405.51      4.90 o
  -3   1   6       34.60       32.88      1.17 o
  -2   1   6       30.45       35.92      1.14 o
  -1   1   6      389.00      423.10      5.05 o
   0   1   6      308.14      323.42      4.17 o
   1   1   6       55.04       70.26      1.92 o
   2   1   6        8.17        5.60      0.85 o
   3   1   6       13.00       11.29      0.99 o
   4   1   6      411.52      416.32      7.09 o
   5   1   6      338.56      307.44      9.34 o
   6   1   6       58.79       57.74      4.09 o
   7   1   6        1.27        0.73      2.28 o
   8   1   6       44.55       38.93      4.22 o
   9   1   6        3.85        5.70      3.61 o
  10   1   6        2.04        3.40      2.95 o
  11   1   6        0.01        0.63      3.18 o
 -17   2   6        3.25        1.37      2.98 o
 -16   2   6       18.98       20.60      2.29 o
 -15   2   6       22.46       27.25      2.57 o
 -14   2   6        0.41        1.80      1.48 o
 -13   2   6        2.84        2.91      2.20 o
 -12   2   6        1.90        1.40      1.30 o
 -11   2   6      643.44      610.65     10.08 o
 -10   2   6      394.93      389.58      8.53 o
  -9   2   6        1.28        0.89      0.87 o
  -8   2   6        0.04        0.00      0.60 o
  -7   2   6       49.65       49.60      1.49 o
  -6   2   6        2.30        2.69      0.45 o
  -5   2   6       15.48       16.49      0.85 o
  -4   2   6        4.93        5.51      0.64 o
  -3   2   6       14.68       15.46      0.84 o
  -2   2   6       75.77       93.07      1.80 o
  -1   2   6       89.22       76.56      1.84 o
   0   2   6        2.81        5.55      0.69 o
   1   2   6        0.02       -0.53      0.54 o
   2   2   6        0.05        0.48      0.69 o
   3   2   6        0.08       -0.40      0.68 o
   4   2   6      407.92      414.20      7.57 o
   5   2   6       15.21       16.12      2.93 o
   6   2   6      195.02      204.13     10.77 o
   7   2   6        2.51        3.50      3.99 o
   8   2   6       86.51       89.07      5.25 o
   9   2   6        1.38        0.44      2.47 o
  10   2   6       47.57       46.99      4.48 o
  11   2   6        1.18        2.88      3.94 o
 -17   3   6       65.31       65.54      3.41 o
 -16   3   6        2.22        0.26      1.66 o
 -15   3   6      116.91      120.02      9.09 o
 -14   3   6        3.01        2.23      1.54 o
 -13   3   6        6.01        4.42      1.78 o
 -12   3   6       21.08       25.58      2.02 o
 -11   3   6        0.06       -1.25      1.25 o
 -10   3   6       54.78       52.11      2.40 o
  -9   3   6      226.28      226.58      3.94 o
  -8   3   6      318.57      345.26      4.81 o
  -7   3   6        4.67        2.74      0.64 o
  -6   3   6        1.92        0.40      0.53 o
  -5   3   6       26.98       23.40      1.02 o
  -4   3   6        0.63        0.92      0.62 o
  -3   3   6      390.89      404.18      4.63 o
  -2   3   6      463.35      499.19      5.80 o
  -1   3   6       50.54       52.13      1.48 o
   0   3   6      170.85      162.31      2.69 o
   1   3   6      150.24      153.90      2.63 o
   2   3   6        0.04        0.08      0.62 o
   3   3   6      445.73      444.91      5.19 o
   4   3   6      170.83      161.26      4.50 o
   5   3   6        3.54        0.63      1.45 o
   6   3   6      123.22      112.74      5.49 o
   7   3   6        5.02        6.11      2.50 o
   8   3   6        4.64        5.13      2.60 o
   9   3   6        7.68        5.20      2.73 o
  10   3   6       25.19       33.68      6.91 o
  11   3   6        1.85        1.55      2.56 o
 -17   4   6       16.08       21.52      2.85 o
 -16   4   6       28.62       26.95      2.47 o
 -15   4   6       13.72       12.02      1.83 o
 -14   4   6       15.97       15.94      1.86 o
 -13   4   6       12.58       10.20      1.64 o
 -12   4   6      282.40      275.00     11.86 o
 -11   4   6      519.38      486.08      9.58 o
 -10   4   6       24.85       23.10      1.75 o
  -9   4   6       12.15       13.26      1.13 o
  -8   4   6       70.27       67.29      2.23 o
  -7   4   6      595.10      588.37      7.60 o
  -6   4   6      177.30      162.48      2.85 o
  -5   4   6       61.12       76.44      1.78 o
  -4   4   6     1522.24     1642.88     20.59 o
  -3   4   6       20.69       22.08      1.13 o
  -2   4   6      820.44      818.21      9.44 o
  -1   4   6       33.71       27.10      1.15 o
   0   4   6        1.91        2.19      0.67 o
   1   4   6       25.57       21.38      1.04 o
   2   4   6       35.69       34.78      1.26 o
   3   4   6      110.48      114.05      2.26 o
   4   4   6        4.75        6.68      1.86 o
   5   4   6        0.77        1.76      1.55 o
   6   4   6        0.35        1.42      2.11 o
   7   4   6        0.36        0.51      2.16 o
   8   4   6        5.50        5.29      2.47 o
   9   4   6        0.00       -0.89      3.00 o
  10   4   6        1.80        0.18      2.72 o
  11   4   6        0.93       -1.70      2.43 o
 -16   5   6        2.68        4.07      2.14 o
 -15   5   6        2.00        3.89      1.55 o
 -14   5   6        0.29       -1.32      1.32 o
 -13   5   6       17.35       19.27      1.94 o
 -12   5   6        3.78        2.26      1.47 o
 -11   5   6      121.74      119.83      3.92 o
 -10   5   6        2.53        2.81      1.34 o
  -9   5   6       86.25       86.80      3.17 o
  -8   5   6      109.14      104.44      3.09 o
  -7   5   6      367.34      351.85      8.33 o
  -6   5   6       33.98       40.00      1.45 o
  -5   5   6       19.83       28.16      1.32 o
  -4   5   6      372.33      369.26      5.08 o
  -3   5   6       12.11       14.57      1.01 o
  -2   5   6      454.96      419.35      5.59 o
  -1   5   6      135.06      125.95      2.39 o
   0   5   6       17.11       16.15      0.98 o
   1   5   6      275.26      247.29      3.48 o
   2   5   6        3.14        3.22      0.76 o
   3   5   6      232.72      215.36      3.91 o
   4   5   6      287.31      285.19      6.31 o
   5   5   6      186.72      177.40      4.33 o
   6   5   6       52.60       41.71      3.75 o
   7   5   6        6.21        6.89      2.68 o
   8   5   6        2.92       -0.13      2.34 o
   9   5   6       13.66       15.57      3.23 o
  10   5   6        3.67        8.00      3.43 o
  11   5   6        3.89        8.84      3.98 o
 -16   6   6        4.33        4.93      3.88 o
 -15   6   6       25.59       27.09      2.07 o
 -14   6   6        0.99        2.10      1.51 o
 -13   6   6      148.17      153.65      5.63 o
 -12   6   6        5.58        4.25      1.47 o
 -11   6   6        4.61        0.21      1.35 o
 -10   6   6       31.03       32.06      2.74 o
  -9   6   6       59.05       46.91      2.64 o
  -8   6   6       38.77       34.58      2.56 o
  -7   6   6      186.75      175.82      3.56 o
  -6   6   6      140.25      136.38      2.98 o
  -5   6   6       50.87       52.32      1.58 o
  -4   6   6       17.15       22.91      1.12 o
  -3   6   6        2.01        3.08      0.83 o
  -2   6   6       13.79       16.01      1.11 o
  -1   6   6      567.63      566.07      6.33 o
   0   6   6       17.22       15.23      1.00 o
   1   6   6       86.84       87.69      2.01 o
   2   6   6      159.76      149.23      3.23 o
   3   6   6       97.10       94.28      2.58 o
   4   6   6      158.22      155.25      4.07 o
   5   6   6       31.61       30.33      3.16 o
   6   6   6        1.33        1.68      1.93 o
   7   6   6        1.04        1.77      2.30 o
   8   6   6       16.29       18.96      3.41 o
   9   6   6        0.35        2.64      2.60 o
  10   6   6        6.02       -0.56      2.86 o
  11   6   6       11.50       15.18      4.35 o
 -16   7   6        0.79        2.04      3.55 o
 -15   7   6       10.82        9.33      1.84 o
 -14   7   6       63.53       60.12      2.97 o
 -13   7   6       70.76       68.70      4.04 o
 -12   7   6      102.50       98.95      3.65 o
 -11   7   6       10.84        8.18      2.04 o
 -10   7   6        4.13        1.54      2.44 o
  -9   7   6      127.46      108.76      4.25 o
  -8   7   6       31.44       31.29      2.27 o
  -7   7   6      205.32      192.91      5.36 o
  -6   7   6      135.45      132.66      3.00 o
  -5   7   6      366.50      367.22      5.70 o
  -4   7   6       77.72       64.06      1.96 o
  -3   7   6      313.42      301.79      4.27 o
  -2   7   6        9.35        9.27      1.09 o
  -1   7   6        0.52        2.20      0.79 o
   0   7   6       21.08       22.79      1.21 o
   1   7   6       83.77       84.33      2.03 o
   2   7   6       71.07       72.63      2.01 o
   3   7   6       45.83       47.05      2.68 o
   4   7   6       83.54       86.48      3.22 o
   5   7   6       72.60       74.77      3.96 o
   6   7   6        2.46        5.07      2.08 o
   7   7   6       30.08       34.66      3.14 o
   8   7   6       19.01       17.94      3.43 o
   9   7   6        3.86        6.06      2.97 o
  10   7   6        0.33        0.84      3.37 o
 -15   8   6       28.64       24.81      2.67 o
 -14   8   6       30.04       37.29      2.40 o
 -13   8   6       26.73       27.96      2.26 o
 -12   8   6        2.34        7.22      2.08 o
 -11   8   6       26.69       18.81      4.27 o
 -10   8   6       13.47        7.50      2.13 o
  -9   8   6      165.58      152.32      5.16 o
  -8   8   6      312.28      293.79      7.25 o
  -7   8   6      147.41      139.24      6.50 o
  -6   8   6       43.23       45.97      2.45 o
  -5   8   6        3.72        6.33      1.18 o
  -4   8   6      137.71      141.54      2.75 o
  -3   8   6       46.66       41.14      1.58 o
  -2   8   6       83.97       80.57      2.16 o
  -1   8   6       16.61       18.22      1.18 o
   0   8   6      163.11      153.58      3.07 o
   1   8   6       22.38       26.76      1.42 o
   2   8   6      211.94      204.24      4.01 o
   3   8   6       10.78       11.22      1.71 o
   4   8   6       73.78       66.79      2.86 o
   5   8   6        1.24        1.92      2.07 o
   6   8   6       98.26       96.39      7.11 o
   7   8   6       70.20       66.34      6.27 o
   8   8   6       31.87       37.71      7.79 o
   9   8   6        0.15       -2.65      2.65 o
  10   8   6        4.66        0.28      2.63 o
 -15   9   6       30.45       40.84      2.52 o
 -14   9   6        0.05        1.66      2.03 o
 -13   9   6        1.46       -1.49      1.49 o
 -12   9   6        0.27       -0.81      1.43 o
 -11   9   6        1.39       -0.26      1.37 o
 -10   9   6        3.02        1.92      1.56 o
  -9   9   6      157.17      132.36      6.10 o
  -8   9   6       67.48       60.27      2.83 o
  -7   9   6      124.53      117.63      3.84 o
  -6   9   6       53.63       53.74      2.70 o
  -5   9   6       95.78       95.31      3.17 o
  -4   9   6     1056.31     1027.44     12.02 o
  -3   9   6      162.10      152.62      3.26 o
  -2   9   6        0.24        0.55      0.92 o
  -1   9   6        5.90        6.59      1.39 o
   0   9   6        1.54        1.09      0.93 o
   1   9   6      372.31      354.09      5.50 o
   2   9   6      288.32      286.94      5.62 o
   3   9   6       84.21       86.08      3.36 o
   4   9   6       25.91       26.28      2.91 o
   5   9   6       91.34       99.21      4.70 o
   6   9   6        8.26       11.82      2.68 o
   7   9   6        6.91        9.50      2.82 o
   8   9   6       12.76       16.11      2.94 o
   9   9   6        1.84       -0.58      2.92 o
  10   9   6        7.18        5.13      3.77 o
 -15  10   6        0.10       -0.76      1.74 o
 -14  10   6      110.06      111.39      3.52 o
 -13  10   6        1.57        1.39      1.72 o
 -12  10   6       47.50       54.60      3.13 o
 -11  10   6        8.46       11.21      2.20 o
 -10  10   6       13.16       11.98      2.02 o
  -9  10   6      105.90      106.18      4.31 o
  -8  10   6       43.38       41.93      2.56 o
  -7  10   6       85.20       81.25      3.41 o
  -6  10   6      276.47      249.36      6.01 o
  -5  10   6        5.86        6.17      1.62 o
  -4  10   6       75.71       83.97      2.73 o
  -3  10   6     1037.40     1035.49     12.39 o
  -2  10   6        0.06        2.78      1.14 o
  -1  10   6      143.84      132.18      3.62 o
   0  10   6      131.89      122.29      3.37 o
   1  10   6       58.94       57.67      2.54 o
   2  10   6       72.76       67.91      2.94 o
   3  10   6      150.13      155.61      4.42 o
   4  10   6        0.01        1.27      1.70 o
   5  10   6        1.02        1.34      2.14 o
   6  10   6      119.29      123.91      5.44 o
   7  10   6       18.85       18.11      3.26 o
   8  10   6       22.16       19.14      3.12 o
   9  10   6        3.50        3.24      4.99 o
 -14  11   6       20.25       19.54      2.38 o
 -13  11   6        6.87        7.24      2.02 o
 -12  11   6       39.09       36.36      2.86 o
 -11  11   6       19.65       22.64      2.47 o
 -10  11   6       53.48       54.15      4.08 o
  -9  11   6        0.24       -0.80      1.64 o
  -8  11   6        0.88       -1.49      1.76 o
  -7  11   6      100.43       93.92      3.76 o
  -6  11   6       22.87       18.49      2.84 o
  -5  11   6        0.53       -0.64      1.47 o
  -4  11   6        7.07        6.25      1.36 o
  -3  11   6      124.98      116.70      3.33 o
  -2  11   6        5.54        5.25      1.23 o
  -1  11   6        0.93        0.29      1.05 o
   0  11   6      241.49      237.23      5.31 o
   1  11   6       63.45       62.74      2.19 o
   2  11   6       27.40       25.11      1.89 o
   3  11   6        0.53        3.15      1.84 o
   4  11   6       40.98       43.85      3.07 o
   5  11   6      108.12      109.36      5.21 o
   6  11   6        2.08        6.10      2.73 o
   7  11   6        0.91        0.31      2.55 o
   8  11   6        0.13        1.59      2.51 o
   9  11   6        9.21        8.69      4.62 o
 -13  12   6       40.63       47.99      5.77 o
 -12  12   6       14.20       14.92      2.41 o
 -11  12   6        1.53        3.75      2.08 o
 -10  12   6        3.84        2.57      1.88 o
  -9  12   6       53.34       69.35      3.86 o
  -8  12   6        4.93        6.31      1.84 o
  -7  12   6        1.38        0.80      1.62 o
  -6  12   6        1.64       -0.38      1.56 o
  -5  12   6        0.40        1.41      1.66 o
  -4  12   6        1.59        1.45      1.33 o
  -3  12   6       31.95       28.53      1.96 o
  -2  12   6      190.93      209.48      5.21 o
  -1  12   6       26.58       29.08      2.07 o
   0  12   6        3.36        3.85      1.24 o
   1  12   6       15.05       13.47      1.58 o
   2  12   6        0.02        0.64      1.92 o
   3  12   6        0.18       -0.94      1.73 o
   4  12   6       21.53       21.28      2.71 o
   5  12   6        5.63        6.25      2.75 o
   6  12   6       70.54       65.46      5.13 o
   7  12   6        8.00       11.78      3.04 o
   8  12   6        0.43        2.24      2.66 o
 -13  13   6        3.14        6.03      1.99 o
 -12  13   6      149.12      166.11      6.03 o
 -11  13   6      102.76      109.60      5.28 o
 -10  13   6       19.90       27.12      2.90 o
  -9  13   6        0.11       -1.80      1.80 o
  -8  13   6       62.79       63.82      3.82 o
  -7  13   6        0.41        3.46      1.83 o
  -6  13   6       10.84       11.17      2.15 o
  -5  13   6       78.56       75.87      3.77 o
  -4  13   6       41.99       48.41      2.79 o
  -3  13   6      109.60      112.49      4.19 o
  -2  13   6       44.88       44.57      2.39 o
  -1  13   6       91.98       93.23      4.13 o
   0  13   6       21.98       21.58      1.76 o
   1  13   6       51.42       54.37      2.54 o
   2  13   6       33.57       34.42      3.05 o
   3  13   6        3.45        4.04      2.24 o
   4  13   6       13.17       10.73      2.90 o
   5  13   6        0.02       -0.62      2.58 o
   6  13   6        7.14        5.28      3.69 o
   7  13   6        0.00       -2.07      2.47 o
 -12  14   6        4.11        3.67      1.81 o
 -11  14   6       14.76       18.61      2.83 o
 -10  14   6       26.37       25.59      3.07 o
  -9  14   6        1.56        0.18      2.07 o
  -8  14   6        2.38        1.79      2.10 o
  -7  14   6       26.81       24.10      2.63 o
  -6  14   6        1.12        1.42      1.92 o
  -5  14   6      127.01      132.94      4.96 o
  -4  14   6      111.76      113.36      3.63 o
  -3  14   6       36.85       31.00      2.41 o
  -2  14   6       22.54       21.66      2.00 o
  -1  14   6        3.62        3.64      1.49 o
   0  14   6       17.98       17.39      1.74 o
   1  14   6       13.63       11.00      1.42 o
   2  14   6        0.05       -2.22      2.22 o
   3  14   6        6.33        2.48      2.60 o
   4  14   6        0.36        3.33      2.84 o
   5  14   6       27.25       37.19      5.18 o
   6  14   6        1.41        3.64      2.81 o
 -11  15   6        6.53        5.74      2.01 o
 -10  15   6        1.25        3.33      1.90 o
  -9  15   6        2.10        2.04      1.96 o
  -8  15   6       17.02       18.75      2.66 o
  -7  15   6        0.25       -0.37      1.71 o
  -6  15   6        4.20        5.93      2.22 o
  -5  15   6        8.12        3.81      2.11 o
  -4  15   6       10.28        5.77      1.54 o
  -3  15   6       25.19       29.60      2.40 o
  -2  15   6        5.89        7.30      2.11 o
  -1  15   6        1.18        1.23      1.68 o
   0  15   6        0.16       -0.11      1.39 o
   1  15   6        7.41        8.91      1.70 o
   2  15   6        7.52        5.58      2.92 o
   3  15   6        2.76        6.83      3.09 o
   4  15   6        2.38        1.74      3.33 o
   5  15   6        5.95        2.29      5.47 o
  -9  16   6       17.92       23.27      2.92 o
  -8  16   6        0.18        6.03      2.24 o
  -7  16   6        0.04        3.91      2.51 o
  -6  16   6        6.44       14.40      3.74 o
  -5  16   6       10.56       12.13      2.67 o
  -4  16   6        8.28       10.01      2.50 o
  -3  16   6        0.00        3.02      2.02 o
  -2  16   6        5.91        3.51      2.49 o
  -1  16   6        7.29        8.72      2.31 o
   0  16   6        7.77        7.76      1.77 o
   1  16   6        1.08        1.68      2.84 o
   2  16   6       22.44       26.08      3.82 o
   3  16   6        1.96        4.19      4.48 o
   4  16   6        0.97       -1.73      6.07 o
  -8  17   6        0.91        1.43      4.73 o
  -7  17   6        4.60        5.97      5.18 o
  -6  17   6       19.84       19.00      3.64 o
  -5  17   6       11.92       14.91      7.16 o
  -4  17   6        0.60        0.29      2.74 o
  -3  17   6       25.02       41.64      3.24 o
  -2  17   6       35.18       38.79      3.84 o
  -1  17   6        1.62       -0.97      1.73 o
   0  17   6        5.01        2.40      1.58 o
   1  17   6        1.58        7.26      3.94 o
   2  17   6        6.57       16.04      4.88 o
  -5  18   6       49.69       56.86      6.30 o
  -4  18   6        1.22        2.62      5.32 o
  -3  18   6       14.31       20.11      3.66 o
  -2  18   6        0.14        3.98      2.44 o
  -1  18   6       22.89       24.71      3.56 o
 -17   1   7       37.28       45.41      3.70 o
 -16   1   7       35.64       42.48      3.64 o
 -15   1   7        4.35       -0.30      2.71 o
 -14   1   7       54.36       59.14      4.91 o
 -13   1   7      112.01      110.24      4.19 o
 -12   1   7        1.01       -1.22      1.24 o
 -11   1   7       11.19       10.72      1.59 o
 -10   1   7      237.03      239.89      9.74 o
  -9   1   7      642.26      622.01      7.03 o
  -8   1   7      327.46      315.58      7.80 o
  -7   1   7      379.27      406.71      6.85 o
  -6   1   7      173.51      167.37      2.98 o
  -5   1   7        5.78        6.48      0.86 o
  -4   1   7      797.83      852.54     10.21 o
  -3   1   7      188.66      188.26      3.01 o
  -2   1   7       39.37       40.78      1.47 o
  -1   1   7      122.32      116.87      2.28 o
   0   1   7       10.06        9.80      0.89 o
   1   1   7      340.38      359.63      4.73 o
   2   1   7      271.77      276.70      4.60 o
   3   1   7       72.83       71.98      2.29 o
   4   1   7       23.32       25.21      1.69 o
   5   1   7       43.54       40.08      3.73 o
   6   1   7       18.73       16.86      3.11 o
   7   1   7        5.65        3.22      3.67 o
   8   1   7        0.24        0.60      2.52 o
   9   1   7        6.45        4.71      3.10 o
  10   1   7        3.23        0.20      2.88 o
 -17   2   7        9.45        5.26      3.48 o
 -16   2   7       11.96       18.80      5.18 o
 -15   2   7        6.30        3.26      1.90 o
 -14   2   7        6.46        8.33      2.64 o
 -13   2   7       16.46       12.13      1.92 o
 -12   2   7       29.98       25.10      2.22 o
 -11   2   7       32.91       33.41      2.43 o
 -10   2   7       15.22       16.10      1.71 o
  -9   2   7       69.69       72.17      2.83 o
  -8   2   7       29.47       33.14      1.35 o
  -7   2   7      115.93      132.25      3.03 o
  -6   2   7      472.27      483.67      5.83 o
  -5   2   7       67.25       87.25      2.58 o
  -4   2   7      221.71      233.95      3.28 o
  -3   2   7        5.74        3.58      0.76 o
  -2   2   7      138.06      177.48      2.76 o
  -1   2   7        1.82        1.57      0.68 o
   0   2   7        0.40       -0.21      0.62 o
   1   2   7        4.04        4.99      0.89 o
   2   2   7        6.52        6.74      1.02 o
   3   2   7        0.72        0.78      1.12 o
   4   2   7       91.54      106.18      3.01 o
   5   2   7       54.45       43.35      3.70 o
   6   2   7       34.69       32.47      3.69 o
   7   2   7        0.55       -0.65      2.26 o
   8   2   7       32.06       31.63      3.81 o
   9   2   7       15.12       22.03      6.08 o
  10   2   7        8.89       13.01      4.28 o
 -17   3   7        4.61        4.44      2.22 o
 -16   3   7        0.60       -1.42      1.77 o
 -15   3   7       45.82       40.59      2.78 o
 -14   3   7       12.37        8.67      2.10 o
 -13   3   7       10.70       12.69      1.87 o
 -12   3   7      113.59      103.06      5.01 o
 -11   3   7       80.33       93.09      3.67 o
 -10   3   7      285.27      250.29      5.52 o
  -9   3   7      136.00      125.40      3.44 o
  -8   3   7      111.56      111.23      2.31 o
  -7   3   7      257.37      284.14      4.22 o
  -6   3   7       12.03       13.03      0.94 o
  -5   3   7      703.58      720.97      9.01 o
  -4   3   7        8.20       13.97      0.99 o
  -3   3   7      279.85      274.41      4.16 o
  -2   3   7       13.64        9.74      0.92 o
  -1   3   7       13.67       12.91      1.05 o
   0   3   7       59.01       67.04      2.27 o
   1   3   7       15.90       13.67      1.08 o
   2   3   7      438.99      422.36      5.83 o
   3   3   7       18.25       14.25      1.29 o
   4   3   7      654.50      637.52     14.31 o
   5   3   7        0.10       -1.73      3.03 o
   6   3   7       15.97        8.02      2.91 o
   7   3   7        1.87        2.64      3.29 o
   8   3   7        7.18        4.39      2.73 o
   9   3   7        2.69        4.40      3.94 o
  10   3   7        5.55        7.78      3.07 o
 -17   4   7        6.28        8.07      2.36 o
 -16   4   7        6.17        4.64      1.86 o
 -15   4   7       12.64       12.67      3.10 o
 -14   4   7        5.29        2.00      2.09 o
 -13   4   7       15.34       14.56      1.95 o
 -12   4   7        4.03        0.00      1.49 o
 -11   4   7       56.09       70.86      3.31 o
 -10   4   7       15.02       15.57      1.93 o
  -9   4   7       71.45       74.50      2.56 o
  -8   4   7       64.61       57.92      2.37 o
  -7   4   7       40.96       44.99      3.12 o
  -6   4   7      216.77      210.20      3.94 o
  -5   4   7       21.70       22.66      1.25 o
  -4   4   7      113.23      124.67      2.64 o
  -3   4   7       72.91       78.59      2.11 o
  -2   4   7       74.68       63.86      1.76 o
  -1   4   7      126.31      116.93      2.39 o
   0   4   7      194.91      181.49      3.09 o
   1   4   7       11.29        8.71      0.95 o
   2   4   7      116.72      112.11      2.63 o
   3   4   7       30.11       24.23      1.57 o
   4   4   7       63.79       59.15      3.39 o
   5   4   7        7.96       11.00      2.82 o
   6   4   7      218.53      224.00     14.84 o
   7   4   7        3.66        8.21      2.91 o
   8   4   7        1.18        2.82      2.71 o
   9   4   7        4.56       -0.22      2.78 o
  10   4   7        1.88       -0.35      3.20 o
 -17   5   7       12.07       10.66      3.30 o
 -16   5   7       36.38       40.62      2.72 o
 -15   5   7       11.99       13.89      2.07 o
 -14   5   7        4.54        7.88      2.39 o
 -13   5   7        8.92       10.04      1.89 o
 -12   5   7      102.84      103.89      3.92 o
 -11   5   7       46.00       42.94      2.65 o
 -10   5   7       25.24       16.28      1.99 o
  -9   5   7      163.95      134.56      3.76 o
  -8   5   7      152.18      163.59      4.87 o
  -7   5   7      147.55      142.34      2.85 o
  -6   5   7      120.41      109.71      2.59 o
  -5   5   7       85.24       88.91      2.28 o
  -4   5   7      539.73      500.91      7.15 o
  -3   5   7      289.37      305.48      4.61 o
  -2   5   7       65.70       73.67      1.94 o
  -1   5   7        0.02        0.57      0.75 o
   0   5   7       12.24       17.54      1.13 o
   1   5   7        3.47        3.43      0.94 o
   2   5   7       71.14       69.88      2.20 o
   3   5   7       23.54       24.91      1.87 o
   4   5   7        1.74        0.51      1.56 o
   5   5   7       90.20       96.00      5.50 o
   6   5   7       37.17       35.78      5.07 o
   7   5   7       20.56       21.13      3.48 o
   8   5   7       10.93       15.20      3.32 o
   9   5   7        5.18        5.52      3.25 o
  10   5   7        0.79        0.12      2.79 o
 -16   6   7       37.29       44.31      3.21 o
 -15   6   7        8.24       10.99      2.93 o
 -14   6   7        0.56        0.92      1.56 o
 -13   6   7        0.00        0.64      1.52 o
 -12   6   7        7.01        5.30      1.67 o
 -11   6   7        3.82        0.47      2.59 o
 -10   6   7      214.23      189.43      8.56 o
  -9   6   7      329.27      338.82      8.36 o
  -8   6   7      139.36      120.58      5.71 o
  -7   6   7      212.23      205.04      5.67 o
  -6   6   7      146.92      155.38      4.51 o
  -5   6   7       46.80       38.82      1.74 o
  -4   6   7     1042.60     1057.34     12.08 o
  -3   6   7        8.03       11.78      1.04 o
  -2   6   7       24.27       26.51      1.32 o
  -1   6   7      947.91      950.67      9.87 o
   0   6   7      245.51      239.43      3.63 o
   1   6   7      118.75      124.37      2.70 o
   2   6   7       23.73       25.05      1.66 o
   3   6   7       35.44       36.37      1.75 o
   4   6   7        2.14        0.77      1.97 o
   5   6   7       11.96        3.35      3.52 o
   6   6   7        2.09        0.57      2.34 o
   7   6   7       22.46       26.45      3.75 o
   8   6   7        5.41        2.01      2.92 o
   9   6   7        3.32       -0.83      2.61 o
  10   6   7        5.51        0.44      3.84 o
 -16   7   7        1.72       -1.51      2.74 o
 -15   7   7       56.64       65.17      3.30 o
 -14   7   7        3.02        3.98      1.73 o
 -13   7   7      100.22      109.95      4.18 o
 -12   7   7       31.23       31.43      3.77 o
 -11   7   7       22.70       20.99      2.67 o
 -10   7   7       55.73       47.59      3.52 o
  -9   7   7       51.21       47.14      2.95 o
  -8   7   7      103.41       97.49      5.57 o
  -7   7   7       89.40       89.89      3.91 o
  -6   7   7      258.02      229.82      6.54 o
  -5   7   7        5.26        6.16      1.16 o
  -4   7   7       19.79       22.89      1.43 o
  -3   7   7       98.71       92.95      2.66 o
  -2   7   7      249.47      245.25      3.72 o
  -1   7   7      720.10      678.02      7.62 o
   0   7   7      182.68      167.45      3.21 o
   1   7   7        0.13        0.37      0.92 o
   2   7   7      311.80      285.52      5.07 o
   3   7   7        9.07        5.47      0.98 o
   4   7   7       53.23       60.92      3.23 o
   5   7   7       38.20       37.72      3.26 o
   6   7   7       51.74       48.59      3.68 o
   7   7   7       13.21       20.29      8.63 o
   8   7   7       12.32       13.53      7.21 o
   9   7   7        0.77        0.49      5.75 o
 -16   8   7       25.64       25.93      2.58 o
 -15   8   7        4.07        7.16      1.93 o
 -14   8   7       52.19       53.22      3.13 o
 -13   8   7       10.58        8.37      2.16 o
 -12   8   7       55.32       50.21      4.74 o
 -11   8   7       15.17       18.45      3.62 o
 -10   8   7       42.02       40.33      3.83 o
  -9   8   7       39.14       34.77      3.19 o
  -8   8   7       76.74       75.88      3.69 o
  -7   8   7       66.54       61.17      3.38 o
  -6   8   7        0.13       -0.52      1.56 o
  -5   8   7      458.15      456.56      7.68 o
  -4   8   7      568.26      527.24      7.16 o
  -3   8   7      171.37      174.81      3.32 o
  -2   8   7      244.56      230.54      4.04 o
  -1   8   7      172.60      169.68      3.16 o
   0   8   7        0.27        2.52      1.08 o
   1   8   7       62.54       62.32      2.41 o
   2   8   7      146.71      144.36      3.48 o
   3   8   7       21.94       20.38      2.25 o
   4   8   7        5.07        7.37      2.11 o
   5   8   7       17.14       19.31      2.80 o
   6   8   7        4.10        6.28      3.41 o
   7   8   7        0.87       -0.05      2.86 o
   8   8   7        1.61        3.46      3.02 o
   9   8   7        0.47       -0.45      7.28 o
 -15   9   7       52.89       59.08      3.66 o
 -14   9   7        3.07        3.27      1.92 o
 -13   9   7       10.49       13.83      2.94 o
 -12   9   7       11.66        7.08      2.36 o
 -11   9   7        1.08       -0.36      2.38 o
 -10   9   7       42.05       43.32      5.29 o
  -9   9   7        5.64        4.74      2.75 o
  -8   9   7       60.44       64.87      4.96 o
  -7   9   7       38.57       34.72      2.42 o
  -6   9   7       12.08       11.03      1.84 o
  -5   9   7      311.45      310.17      6.95 o
  -4   9   7        4.38        5.11      1.22 o
  -3   9   7        4.27        3.43      1.21 o
  -2   9   7      884.78      857.37      9.96 o
  -1   9   7      589.19      563.80      7.74 o
   0   9   7        4.12        4.28      1.66 o
   1   9   7       17.37       22.13      1.70 o
   2   9   7       51.19       52.71      2.71 o
   3   9   7        0.53       -0.30      1.45 o
   4   9   7       20.77       22.16      4.30 o
   5   9   7       28.03       28.14      3.93 o
   6   9   7       14.31       13.81      2.88 o
   7   9   7        0.17        1.65      2.95 o
   8   9   7       19.12       14.03      3.60 o
 -15  10   7        0.78       -0.06      1.82 o
 -14  10   7       31.25       33.07      2.35 o
 -13  10   7        0.18       -0.78      1.77 o
 -12  10   7       40.23       41.98      3.00 o
 -11  10   7       22.10       18.49      3.31 o
 -10  10   7        3.34        6.31      2.50 o
  -9  10   7        0.02       -1.32      1.52 o
  -8  10   7      101.09       90.40      3.73 o
  -7  10   7        6.59        4.64      1.70 o
  -6  10   7       16.43       12.94      1.96 o
  -5  10   7       32.29       29.37      3.33 o
  -4  10   7        5.99        7.58      1.42 o
  -3  10   7       21.35       23.91      1.67 o
  -2  10   7        2.23        2.08      1.09 o
  -1  10   7       60.66       61.52      2.39 o
   0  10   7       22.56       15.79      1.79 o
   1  10   7        5.00        7.30      1.52 o
   2  10   7        3.15        2.63      0.91 o
   3  10   7       10.20        9.41      1.89 o
   4  10   7        0.00        2.18      2.31 o
   5  10   7        0.62        1.37      2.43 o
   6  10   7        0.00        4.58      2.61 o
   7  10   7        4.91        8.99      2.80 o
   8  10   7        0.30        2.88      2.55 o
 -14  11   7        0.43       -0.04      1.95 o
 -13  11   7        4.57        5.29      2.08 o
 -12  11   7        2.30        6.62      2.08 o
 -11  11   7        3.74        2.65      2.68 o
 -10  11   7      128.19      128.07      5.09 o
  -9  11   7        8.21       10.50      2.85 o
  -8  11   7        0.19        1.20      1.56 o
  -7  11   7        8.74        5.29      1.81 o
  -6  11   7       10.10       12.56      2.09 o
  -5  11   7        3.27        3.50      1.76 o
  -4  11   7      121.33      122.91      3.97 o
  -3  11   7       42.07       43.39      2.29 o
  -2  11   7       35.21       31.41      1.92 o
  -1  11   7       19.16       13.32      1.72 o
   0  11   7       20.25       18.50      1.92 o
   1  11   7       42.07       41.88      3.14 o
   2  11   7       20.97       20.67      2.21 o
   3  11   7       34.41       36.35      2.66 o
   4  11   7       16.97       20.70      3.16 o
   5  11   7        1.05        2.07      2.55 o
   6  11   7        0.16       -2.32      2.32 o
   7  11   7        2.12       -3.23      3.23 o
   8  11   7        1.05        4.10      4.96 o
 -13  12   7       60.22       71.16      4.21 o
 -12  12   7       49.93       50.89      3.58 o
 -11  12   7       51.56       51.17      6.03 o
 -10  12   7       37.65       36.90      8.57 o
  -9  12   7        8.82        9.92      2.37 o
  -8  12   7        1.33        2.17      1.99 o
  -7  12   7        0.47        2.56      1.72 o
  -6  12   7       42.87       38.49      2.94 o
  -5  12   7       94.10       90.96      4.74 o
  -4  12   7       38.11       41.48      2.45 o
  -3  12   7       25.04       27.49      2.16 o
  -2  12   7       37.58       36.51      2.60 o
  -1  12   7       37.24       40.43      2.86 o
   0  12   7        0.00       -1.49      1.49 o
   1  12   7       27.91       25.03      1.66 o
   2  12   7        0.73        2.62      1.77 o
   3  12   7       12.00       13.49      2.47 o
   4  12   7        9.01       12.34      3.32 o
   5  12   7        5.57       11.79      3.00 o
   6  12   7        1.65        2.10      2.64 o
   7  12   7       17.49       17.50      6.55 o
 -13  13   7        0.19        4.18      2.94 o
 -12  13   7        4.94        2.84      2.33 o
 -11  13   7       13.35       20.00      2.86 o
 -10  13   7        0.01        0.47      2.07 o
  -9  13   7        8.49        6.01      2.29 o
  -8  13   7        1.20        5.09      2.21 o
  -7  13   7        6.69        4.10      2.01 o
  -6  13   7        5.39        6.46      2.08 o
  -5  13   7       23.18       24.93      2.70 o
  -4  13   7        0.62        2.20      2.67 o
  -3  13   7        7.39        6.84      2.41 o
  -2  13   7        2.87        3.12      1.86 o
  -1  13   7       32.52       35.53      2.58 o
   0  13   7        0.68        0.12      1.29 o
   1  13   7       45.89       48.67      2.19 o
   2  13   7        5.66        4.78      2.34 o
   3  13   7        0.58        0.91      2.49 o
   4  13   7        4.57        8.97      3.12 o
   5  13   7        7.78       12.03      5.01 o
   6  13   7        3.06        5.25      3.89 o
 -12  14   7        2.83        0.63      2.61 o
 -11  14   7       30.37       28.90      3.31 o
 -10  14   7        8.59        9.98      2.55 o
  -9  14   7       32.38       41.91      3.68 o
  -8  14   7        0.01       -1.57      2.14 o
  -7  14   7       10.76       13.83      2.41 o
  -6  14   7        0.01       -0.23      1.89 o
  -5  14   7        0.03        3.10      2.40 o
  -4  14   7       69.66       79.63      3.58 o
  -3  14   7        7.93        8.96      1.84 o
  -2  14   7        1.12        1.62      1.93 o
  -1  14   7        0.39        2.10      1.57 o
   0  14   7        1.54        0.99      1.36 o
   1  14   7        4.71        2.39      1.76 o
   2  14   7       14.14       14.67      3.29 o
   3  14   7       18.74       14.16      4.09 o
   4  14   7        4.38        9.07      3.82 o
   5  14   7       10.62       18.28      4.54 o
 -10  15   7       63.66       77.32      4.73 o
  -9  15   7       21.23       24.84      6.13 o
  -8  15   7        4.55        3.74      2.47 o
  -7  15   7        5.95        7.07      3.11 o
  -6  15   7        0.02       -0.85      2.70 o
  -5  15   7        8.05        4.78      2.35 o
  -4  15   7       48.25       46.24      2.70 o
  -3  15   7       37.05       45.75      2.76 o
  -2  15   7       11.46       12.13      2.36 o
  -1  15   7       10.28        7.19      1.77 o
   0  15   7        4.72        4.78      1.71 o
   1  15   7        4.79        8.59      3.65 o
   2  15   7        5.53        6.03      3.08 o
   3  15   7        7.51        8.23      4.04 o
   4  15   7        9.97       14.09      6.73 o
  -9  16   7        5.72        5.27      4.96 o
  -8  16   7       11.38        6.78      2.45 o
  -7  16   7        7.97        6.91      2.78 o
  -6  16   7       39.14       38.69      3.57 o
  -5  16   7        6.20        8.18      2.55 o
  -4  16   7       12.55       15.31      3.00 o
  -3  16   7        7.52        5.58      1.88 o
  -2  16   7        0.57        2.96      2.50 o
  -1  16   7        5.98        4.66      1.90 o
   0  16   7        0.78        4.66      1.58 o
   1  16   7        3.69        3.48      3.80 o
   2  16   7        3.12        7.38      6.36 o
  -7  17   7       29.54       34.79      7.53 o
  -6  17   7       25.40       19.14      6.78 o
  -5  17   7        0.57       -2.71      2.71 o
  -4  17   7        2.69        0.49      4.07 o
  -3  17   7        0.01        0.45      1.89 o
  -2  17   7        0.17        1.40      2.44 o
  -1  17   7        0.18        2.63      1.75 o
   0  17   7        2.13        2.52      1.66 o
 -17   0   8        9.06        5.76      3.52 o
 -16   0   8       20.75       18.61      4.35 o
 -15   0   8      170.88      184.86      9.98 o
 -14   0   8        1.57       -2.60      2.89 o
 -13   0   8       42.24       47.97      5.10 o
 -12   0   8       54.04       45.54      4.90 o
 -11   0   8        9.80       10.11      2.32 o
 -10   0   8       76.42       61.48      4.32 o
  -9   0   8       98.22       80.10      8.82 o
  -8   0   8        4.61        8.14      1.58 o
  -7   0   8      580.02      623.29     10.31 o
  -6   0   8      185.71      197.04      5.25 o
  -5   0   8        4.78        4.09      1.93 o
  -4   0   8       50.96       44.38      2.16 o
  -3   0   8       51.06       46.76      2.53 o
  -2   0   8        0.00       -1.07      1.07 o
  -1   0   8       42.41       50.21      2.32 o
   0   0   8       75.26       68.80      2.73 o
   1   0   8       20.63       16.35      2.00 o
   2   0   8       57.47       53.42      3.54 o
   3   0   8       26.97       29.91      2.93 o
   4   0   8       43.41       42.20      3.28 o
   5   0   8       21.56       20.12      4.50 o
   6   0   8        3.58        2.65      3.64 o
   7   0   8       49.25       56.63      6.78 o
   8   0   8       12.43       15.42      4.95 o
   9   0   8        1.09        1.85      4.57 o
 -17   1   8       21.24       25.26      3.18 o
 -16   1   8        0.88        0.08      2.26 o
 -15   1   8       13.56       12.34      2.72 o
 -14   1   8        0.93        0.81      2.04 o
 -13   1   8        0.60        1.00      1.89 o
 -12   1   8        9.30        5.56      1.78 o
 -11   1   8       87.41       76.78      3.55 o
 -10   1   8       38.98       37.83      2.33 o
  -9   1   8        6.34        7.77      1.59 o
  -8   1   8      186.17      199.98      4.42 o
  -7   1   8      226.09      238.37      4.67 o
  -6   1   8      104.76      101.49      2.42 o
  -5   1   8       14.31       17.45      1.21 o
  -4   1   8       48.63       44.49      1.54 o
  -3   1   8        9.60       10.28      1.01 o
  -2   1   8       29.46       31.58      1.43 o
  -1   1   8        8.33        9.61      1.01 o
   0   1   8       56.64       52.44      1.72 o
   1   1   8      155.82      144.39      3.27 o
   2   1   8      114.80      115.09      2.94 o
   3   1   8      204.70      205.49      4.43 o
   4   1   8       33.11       29.66      2.72 o
   5   1   8       20.29       19.26      3.23 o
   6   1   8        0.39        0.89      3.82 o
   7   1   8        0.40       -0.62      2.49 o
   8   1   8       10.87       12.75      3.48 o
   9   1   8        0.01       -0.76      2.93 o
 -17   2   8        2.27        4.74      2.75 o
 -16   2   8       16.63       15.53      2.85 o
 -15   2   8       13.11       11.33      4.33 o
 -14   2   8        5.58       14.79      3.65 o
 -13   2   8       10.23       14.47      2.14 o
 -12   2   8       10.96       10.39      2.00 o
 -11   2   8       18.30       18.18      2.17 o
 -10   2   8      540.04      512.85     12.89 o
  -9   2   8      142.84      139.22      3.54 o
  -8   2   8        1.55        1.09      0.93 o
  -7   2   8      134.58      132.72      3.02 o
  -6   2   8        4.80        3.07      0.81 o
  -5   2   8       63.44       57.16      1.67 o
  -4   2   8       30.88       26.11      1.38 o
  -3   2   8        5.88        6.17      0.95 o
  -2   2   8      343.40      362.63      5.24 o
  -1   2   8      328.20      334.46      4.98 o
   0   2   8      129.75      143.23      2.81 o
   1   2   8       27.80       22.24      1.54 o
   2   2   8        3.35        4.47      1.17 o
   3   2   8        0.00        3.82      1.30 o
   4   2   8        8.98       10.27      1.56 o
   5   2   8        0.91       -0.57      2.35 o
   6   2   8        0.37       -0.55      4.42 o
   7   2   8        3.91       -0.03      2.62 o
   8   2   8        0.15        0.57      2.82 o
   9   2   8        1.43       -0.28      2.61 o
 -17   3   8        0.47        3.33      5.88 o
 -16   3   8       14.65       14.69      3.91 o
 -15   3   8       61.66       69.85      5.81 o
 -14   3   8        7.42        9.03      1.94 o
 -13   3   8       44.15       48.90      3.95 o
 -12   3   8        1.38        1.27      1.55 o
 -11   3   8      148.72      154.11      5.01 o
 -10   3   8      409.16      383.26      9.04 o
  -9   3   8        5.33        6.22      1.43 o
  -8   3   8       31.55       32.18      2.09 o
  -7   3   8       71.67       72.07      2.17 o
  -6   3   8        1.72        1.44      0.98 o
  -5   3   8      468.92      464.76      5.89 o
  -4   3   8        0.82        0.90      0.72 o
  -3   3   8        3.79        2.70      0.76 o
  -2   3   8       41.27       45.44      1.62 o
  -1   3   8       31.90       32.82      1.46 o
   0   3   8        0.12       -0.92      0.92 o
   1   3   8        1.06        0.02      1.04 o
   2   3   8       41.90       45.53      1.99 o
   3   3   8       60.77       64.45      2.51 o
   4   3   8       42.72       33.58      2.74 o
   5   3   8      118.48      122.14      6.33 o
   6   3   8        0.64        1.27      2.56 o
   7   3   8        5.98        2.57      2.85 o
   8   3   8        0.79        3.56      3.04 o
   9   3   8        0.82       -1.86      2.92 o
 -17   4   8       42.57       42.22      4.76 o
 -16   4   8        4.17        3.46      2.48 o
 -15   4   8        0.47        2.59      2.22 o
 -14   4   8        0.32        1.89      1.71 o
 -13   4   8        0.34        0.87      2.10 o
 -12   4   8       24.90       23.70      2.29 o
 -11   4   8        0.13       -1.53      1.53 o
 -10   4   8       69.58       57.99      3.22 o
  -9   4   8       14.36        9.41      1.58 o
  -8   4   8       24.97       22.76      2.73 o
  -7   4   8      361.18      359.13      7.09 o
  -6   4   8      514.63      512.51      7.81 o
  -5   4   8      256.50      257.66      4.23 o
  -4   4   8       13.88       18.84      1.31 o
  -3   4   8       29.94       29.14      1.39 o
  -2   4   8       13.86       15.17      1.17 o
  -1   4   8      262.38      261.91      4.06 o
   0   4   8      106.65      119.63      2.85 o
   1   4   8      300.50      297.54      4.90 o
   2   4   8       44.53       45.72      2.22 o
   3   4   8       15.50       13.42      1.51 o
   4   4   8       70.39       67.18      4.98 o
   5   4   8       30.55       37.20      3.99 o
   6   4   8        6.15        9.25      2.96 o
   7   4   8       25.72       20.92      3.67 o
   8   4   8       10.65        8.04      4.81 o
   9   4   8        0.01        0.30      2.89 o
 -16   5   8       12.82       12.95      2.69 o
 -15   5   8       26.62       30.68      2.67 o
 -14   5   8       11.34       13.52      2.22 o
 -13   5   8        0.12        2.32      1.97 o
 -12   5   8        0.38        0.93      1.68 o
 -11   5   8        1.52        2.54      1.69 o
 -10   5   8       22.82       22.46      2.29 o
  -9   5   8        7.92        9.32      1.61 o
  -8   5   8       62.16       58.30      2.75 o
  -7   5   8      541.35      491.97     13.85 o
  -6   5   8       36.40       40.59      2.04 o
  -5   5   8       14.31       13.79      1.33 o
  -4   5   8        9.32        9.60      1.15 o
  -3   5   8       16.67       19.23      1.26 o
  -2   5   8       40.91       40.99      1.65 o
  -1   5   8      213.42      184.60      3.38 o
   0   5   8      194.84      191.07      3.51 o
   1   5   8       89.93       90.37      3.72 o
   2   5   8        7.60        9.68      1.40 o
   3   5   8       50.28       48.93      2.11 o
   4   5   8        0.30       -1.95      2.29 o
   5   5   8       12.69       12.06      3.11 o
   6   5   8        4.35        3.82      2.89 o
   7   5   8        0.00        1.70      2.80 o
   8   5   8        0.71       -2.68      4.46 o
   9   5   8        0.24        1.92      2.81 o
 -16   6   8        5.42        5.60      2.48 o
 -15   6   8        3.67        0.75      1.86 o
 -14   6   8       50.01       49.85      3.13 o
 -13   6   8       10.60       11.15      2.09 o
 -12   6   8       30.57       34.69      2.71 o
 -11   6   8       93.52       95.47      5.37 o
 -10   6   8        3.01        0.01      1.52 o
  -9   6   8       20.15       17.01      2.74 o
  -8   6   8      141.31      128.44      4.70 o
  -7   6   8        0.99        0.73      1.69 o
  -6   6   8       10.78        9.88      1.56 o
  -5   6   8      298.82      302.97      5.82 o
  -4   6   8        3.90        1.38      0.94 o
  -3   6   8      812.24      794.83     10.46 o
  -2   6   8        8.09        9.89      1.24 o
  -1   6   8      227.51      219.41      3.87 o
   0   6   8        0.51        2.62      1.17 o
   1   6   8       16.25       21.85      1.68 o
   2   6   8       13.03       10.34      1.42 o
   3   6   8        0.21        0.49      1.04 o
   4   6   8       38.42       37.05      3.86 o
   5   6   8        1.58        4.26      2.71 o
   6   6   8       12.20       14.31      3.41 o
   7   6   8       11.18        9.64      3.39 o
   8   6   8        2.87        0.14      3.68 o
 -16   7   8       30.43       35.20      3.16 o
 -15   7   8        3.81        4.69      1.97 o
 -14   7   8        0.01       -1.61      2.26 o
 -13   7   8        0.62        0.42      1.70 o
 -12   7   8       45.84       41.47      2.95 o
 -11   7   8        1.88        3.17      1.75 o
 -10   7   8        0.56       -0.07      1.79 o
  -9   7   8        6.31        3.16      2.29 o
  -8   7   8      592.62      558.66     11.82 o
  -7   7   8       63.19       54.54      3.45 o
  -6   7   8       51.89       53.89      3.24 o
  -5   7   8       75.68       65.73      2.77 o
  -4   7   8      102.37       98.80      2.67 o
  -3   7   8       18.27       16.40      1.51 o
  -2   7   8      247.98      242.45      3.90 o
  -1   7   8        0.58       -1.24      1.24 o
   0   7   8       88.73       76.10      2.44 o
   1   7   8       73.73       66.61      2.54 o
   2   7   8       42.94       43.90      2.15 o
   3   7   8        8.97        8.57      1.24 o
   4   7   8        7.14        8.86      2.48 o
   5   7   8        9.95       12.10      3.02 o
   6   7   8        0.56        1.42      2.84 o
   7   7   8       18.71       24.28      6.51 o
   8   7   8        0.01        2.15      4.32 o
 -15   8   8        1.97        0.24      2.19 o
 -14   8   8        3.00        4.80      2.49 o
 -13   8   8       13.59       18.20      2.87 o
 -12   8   8       37.12       47.27      3.88 o
 -11   8   8      138.37      137.84      6.11 o
 -10   8   8       32.17       23.84      3.13 o
  -9   8   8        2.74        2.55      2.16 o
  -8   8   8       55.22       55.01      3.37 o
  -7   8   8       35.51       37.37      2.90 o
  -6   8   8        0.11       -0.22      1.66 o
  -5   8   8       89.07       73.16      3.80 o
  -4   8   8        4.80        3.79      1.08 o
  -3   8   8      411.37      412.00      5.84 o
  -2   8   8       20.39       20.57      1.58 o
  -1   8   8       56.99       56.40      2.37 o
   0   8   8       83.59       85.11      3.14 o
   1   8   8       23.99       30.10      1.96 o
   2   8   8       14.65       12.31      1.51 o
   3   8   8       23.00       23.51      2.49 o
   4   8   8        1.26        2.81      2.32 o
   5   8   8        1.40        4.14      2.38 o
   6   8   8        2.45        0.67      2.85 o
   7   8   8       15.57       12.31      6.11 o
   8   8   8        4.10        8.61      8.63 o
 -15   9   8        0.01        3.78      2.16 o
 -14   9   8       59.56       69.61      7.82 o
 -13   9   8        0.94        0.29      2.32 o
 -12   9   8        1.92       -1.11      2.27 o
 -11   9   8        0.45       -1.06      2.24 o
 -10   9   8        0.33       -0.57      2.10 o
  -9   9   8       62.38       55.67      5.52 o
  -8   9   8       64.53       53.49      5.01 o
  -7   9   8        9.85       10.33      2.17 o
  -6   9   8       63.07       57.21      3.12 o
  -5   9   8       77.15       67.45      3.35 o
  -4   9   8       58.49       55.99      2.26 o
  -3   9   8        1.12        1.26      1.11 o
  -2   9   8        1.63        1.14      1.22 o
  -1   9   8       34.70       29.32      2.03 o
   0   9   8      130.67      130.78      3.92 o
   1   9   8        1.32       -0.08      1.34 o
   2   9   8        0.33        0.92      1.34 o
   3   9   8       36.94       28.32      2.46 o
   4   9   8        0.34       -1.07      2.72 o
   5   9   8       10.90        8.60      2.75 o
   6   9   8        1.92        3.67      2.69 o
   7   9   8        2.19        2.20      5.48 o
 -14  10   8        0.84        3.25      2.08 o
 -13  10   8       13.71       11.19      2.36 o
 -12  10   8        6.41        2.75      2.00 o
 -11  10   8        5.61        6.73      2.18 o
 -10  10   8       60.96       62.50      4.60 o
  -9  10   8        0.00        1.33      1.84 o
  -8  10   8        5.70        1.63      1.71 o
  -7  10   8       86.38       87.66      3.80 o
  -6  10   8        5.05        7.16      2.05 o
  -5  10   8      185.51      185.67      5.50 o
  -4  10   8        1.31        0.47      1.26 o
  -3  10   8        6.67        4.60      1.35 o
  -2  10   8       65.81       66.87      2.54 o
  -1  10   8        9.97       10.85      1.72 o
   0  10   8       60.06       59.95      2.90 o
   1  10   8        0.01       -0.24      1.45 o
   2  10   8       35.83       29.06      1.53 o
   3  10   8        0.33        0.48      2.34 o
   4  10   8        1.11        0.65      2.49 o
   5  10   8        8.15        9.91      2.97 o
   6  10   8       16.52       23.05      5.08 o
   7  10   8        1.82        0.79      3.55 o
 -14  11   8        3.74        4.91      2.30 o
 -13  11   8       40.51       49.30      5.77 o
 -12  11   8        0.63       -0.95      3.13 o
 -11  11   8       32.81       41.51      4.73 o
 -10  11   8        0.10       -0.94      1.88 o
  -9  11   8       16.73       16.20      2.61 o
  -8  11   8       23.57       18.24      2.36 o
  -7  11   8       51.92       52.39      3.14 o
  -6  11   8        8.99        6.19      2.03 o
  -5  11   8       22.65       28.31      2.93 o
  -4  11   8       45.72       47.56      2.39 o
  -3  11   8       58.57       62.83      2.65 o
  -2  11   8        0.97        2.34      1.62 o
  -1  11   8        4.49        5.28      1.87 o
   0  11   8        0.95        2.14      1.51 o
   1  11   8       16.09       15.60      1.87 o
   2  11   8        1.73        3.87      1.77 o
   3  11   8        2.84        3.86      2.47 o
   4  11   8        6.24       10.25      2.95 o
   5  11   8        0.95        3.66      2.74 o
   6  11   8        0.21        1.08      2.66 o
 -13  12   8        0.93       -1.90      1.90 o
 -12  12   8        4.15        1.72      3.02 o
 -11  12   8        0.05       -0.70      2.81 o
 -10  12   8        9.97        8.76      3.89 o
  -9  12   8        3.58        1.36      2.10 o
  -8  12   8        1.20       -1.68      1.93 o
  -7  12   8       35.73       30.10      2.79 o
  -6  12   8        6.95        9.41      2.19 o
  -5  12   8        1.37        3.48      1.99 o
  -4  12   8       57.62       56.24      2.82 o
  -3  12   8        6.16        7.89      1.76 o
  -2  12   8        0.44       -1.01      1.96 o
  -1  12   8        6.92        6.71      2.07 o
   0  12   8       11.83       12.18      2.08 o
   1  12   8       40.01       42.11      2.00 o
   2  12   8        0.91        1.89      1.88 o
   3  12   8        2.53       -0.87      2.47 o
   4  12   8        1.08        1.68      2.78 o
   5  12   8        4.08        8.63      3.17 o
   6  12   8       12.97       16.36      4.60 o
 -12  13   8        0.69       -1.26      2.08 o
 -11  13   8        4.81        5.00      2.34 o
 -10  13   8        0.66        0.88      2.18 o
  -9  13   8        1.63        2.99      2.30 o
  -8  13   8       29.78       31.88      3.41 o
  -7  13   8        6.03        3.35      2.10 o
  -6  13   8       19.08       23.22      2.79 o
  -5  13   8       18.97       21.57      3.21 o
  -4  13   8        0.00       -1.92      1.92 o
  -3  13   8       47.43       52.27      3.86 o
  -2  13   8       18.78       21.06      2.84 o
  -1  13   8        1.49        1.38      2.93 o
   0  13   8        9.58       13.19      1.73 o
   1  13   8        7.68       12.61      2.10 o
   2  13   8        0.02       -3.12      3.12 o
   3  13   8        6.11        3.70      3.64 o
   4  13   8        0.40       -0.95      2.74 o
   5  13   8        2.46       -2.80      3.71 o
 -11  14   8       71.77       91.13      5.08 o
 -10  14   8       23.78       28.23      3.35 o
  -9  14   8       28.47       31.95      3.52 o
  -8  14   8       14.68       20.74      3.21 o
  -7  14   8        8.47        8.13      2.74 o
  -6  14   8        2.81        2.45      2.52 o
  -5  14   8        0.01       -2.69      2.69 o
  -4  14   8       34.60       38.49      2.61 o
  -3  14   8        0.74       -0.49      2.23 o
  -2  14   8        3.09        0.96      2.26 o
  -1  14   8       10.40       17.27      2.05 o
   0  14   8        0.65       -0.43      1.45 o
   1  14   8       46.07       44.27      4.50 o
   2  14   8        1.98        5.12      3.63 o
   3  14   8        5.51        3.12      3.83 o
   4  14   8        0.41       -5.25      5.25 o
 -10  15   8       12.23       15.26      4.23 o
  -9  15   8        3.70        2.18      2.83 o
  -8  15   8        0.01        0.18      2.83 o
  -7  15   8        0.09       -2.87      2.87 o
  -6  15   8        0.00       -2.38      2.49 o
  -5  15   8        2.39        2.26      2.56 o
  -4  15   8        1.60        2.90      1.79 o
  -3  15   8        0.02        0.70      2.46 o
  -2  15   8       19.82       19.63      2.70 o
  -1  15   8        4.14        4.70      1.75 o
   0  15   8        0.04        1.61      1.44 o
   1  15   8        1.37        3.96      3.79 o
   2  15   8        0.11       -5.42      5.42 o
  -8  16   8       16.58       23.17      6.66 o
  -7  16   8        2.96       -2.79      5.10 o
  -6  16   8        6.11        5.80      2.43 o
  -5  16   8        0.14        0.06      2.66 o
  -4  16   8        3.16        0.95      2.35 o
  -3  16   8        0.32       -0.07      2.66 o
  -2  16   8        6.34       10.48      2.53 o
  -1  16   8        4.37        6.45      2.58 o
   0  16   8        9.26        9.85      2.08 o
  -4  17   8        2.43        3.18      5.97 o
  -3  17   8        3.52        7.22      5.75 o
 -17   1   9       13.22       14.90      5.49 o
 -16   1   9        3.90        6.36      2.61 o
 -15   1   9        0.21       -2.18      2.18 o
 -14   1   9        1.00        1.22      2.19 o
 -13   1   9        1.06       -0.83      1.96 o
 -12   1   9        9.20        6.95      2.36 o
 -11   1   9       67.60       84.23      4.83 o
 -10   1   9       15.70       10.31      4.04 o
  -9   1   9      118.54      107.66      5.30 o
  -8   1   9     1707.13     1619.18     29.05 o
  -7   1   9        3.58        5.22      1.45 o
  -6   1   9       25.84       21.79      1.71 o
  -5   1   9      650.97      644.18      9.82 o
  -4   1   9        1.29       -0.64      0.93 o
  -3   1   9        0.94        1.85      1.05 o
  -2   1   9       60.98       71.02      2.23 o
  -1   1   9        5.57        4.16      1.17 o
   0   1   9        3.35        0.06      1.09 o
   1   1   9       28.04       25.76      1.74 o
   2   1   9       40.23       32.88      2.08 o
   3   1   9        0.07        1.24      1.36 o
   4   1   9        0.40       -0.06      1.31 o
   5   1   9        1.41       -0.35      2.41 o
   6   1   9        0.49       -0.02      2.56 o
   7   1   9       36.83       44.36      4.80 o
   8   1   9       13.70       15.62      5.43 o
 -17   2   9       71.38       87.61      9.22 o
 -16   2   9        8.08        7.27      2.68 o
 -15   2   9        6.83        4.92      2.93 o
 -14   2   9       43.07       43.90      4.50 o
 -13   2   9        0.20       -0.02      3.30 o
 -12   2   9       10.28        9.95      2.53 o
 -11   2   9      326.17      301.52      9.35 o
 -10   2   9      242.97      234.20     11.57 o
  -9   2   9       20.16       20.89      3.49 o
  -8   2   9        0.30        2.78      2.13 o
  -7   2   9       65.92       63.74      2.84 o
  -6   2   9      126.16      140.69      3.62 o
  -5   2   9       35.95       38.88      2.74 o
  -4   2   9      261.88      251.99      5.08 o
  -3   2   9       16.78       12.90      1.36 o
  -2   2   9       88.86       84.03      2.88 o
  -1   2   9       14.65       13.00      1.53 o
   0   2   9       12.84       16.63      1.51 o
   1   2   9        2.26        0.23      1.16 o
   2   2   9       42.78       51.68      2.45 o
   3   2   9       51.05       58.75      2.90 o
   4   2   9        0.35        0.40      1.41 o
   5   2   9        5.01        2.07      4.22 o
   6   2   9       12.96       18.18      3.63 o
   7   2   9       14.75       12.62      3.68 o
   8   2   9        1.76        1.62      3.20 o
 -17   3   9        4.21        2.94      3.06 o
 -16   3   9        0.69       -0.06      2.28 o
 -15   3   9        0.09       -0.06      2.23 o
 -14   3   9        3.00        4.01      2.39 o
 -13   3   9        0.87       -0.16      3.58 o
 -12   3   9        0.57        0.26      1.99 o
 -11   3   9        2.39       -1.34      2.03 o
 -10   3   9       22.30       21.36      6.94 o
  -9   3   9      238.12      243.79      8.14 o
  -8   3   9      321.19      310.14      9.68 o
  -7   3   9       85.40       74.34      3.66 o
  -6   3   9      295.67      287.97      5.60 o
  -5   3   9        3.32        3.66      1.10 o
  -4   3   9      111.85      108.57      2.83 o
  -3   3   9      115.88      112.80      2.62 o
  -2   3   9      426.35      412.75      6.54 o
  -1   3   9       44.12       41.61      1.99 o
   0   3   9       38.19       32.41      1.86 o
   1   3   9      151.44      148.48      3.58 o
   2   3   9        0.12       -0.69      1.19 o
   3   3   9        9.14        6.19      1.62 o
   4   3   9        1.15        0.33      2.55 o
   5   3   9        8.72        5.76      2.97 o
   6   3   9        0.00       -1.01      2.66 o
   7   3   9        0.01       -1.54      2.92 o
   8   3   9        1.05        2.05      5.91 o
 -16   4   9        0.99        1.45      5.57 o
 -15   4   9        7.42        6.22      2.53 o
 -14   4   9       30.07       33.04      6.73 o
 -13   4   9        0.00        3.46      2.24 o
 -12   4   9        8.71       13.18      2.65 o
 -11   4   9        0.13        2.35      2.08 o
 -10   4   9       46.83       45.30      9.35 o
  -9   4   9       46.90       42.10      3.59 o
  -8   4   9      220.69      214.29      6.20 o
  -7   4   9      420.72      411.46      9.40 o
  -6   4   9      801.61      758.69     11.28 o
  -5   4   9       51.94       47.01      2.11 o
  -4   4   9      472.00      454.06      7.70 o
  -3   4   9        8.20        7.95      1.17 o
  -2   4   9       49.08       46.68      1.97 o
  -1   4   9        0.49       -1.04      1.04 o
   0   4   9       48.72       57.79      2.33 o
   1   4   9       24.95       27.09      2.13 o
   2   4   9        0.00       -2.10      2.10 o
   3   4   9       16.64       15.85      2.33 o
   4   4   9        7.00        7.77      2.97 o
   5   4   9       37.95       32.30      4.25 o
   6   4   9        1.63        0.34      2.77 o
   7   4   9       40.44       38.76      4.69 o
   8   4   9        1.21        8.24      3.27 o
 -16   5   9        3.53       -2.24      2.50 o
 -15   5   9       15.61        7.67      2.64 o
 -14   5   9        1.31        1.09      2.19 o
 -13   5   9      101.62      105.66      5.48 o
 -12   5   9        7.51        9.12      2.75 o
 -11   5   9        0.25       -1.94      1.94 o
 -10   5   9       17.98       17.45      2.80 o
  -9   5   9       34.71       30.58      3.63 o
  -8   5   9        0.06       -1.66      1.76 o
  -7   5   9       22.02       13.00      2.21 o
  -6   5   9      412.09      406.46      7.18 o
  -5   5   9        7.49        6.74      1.58 o
  -4   5   9      399.30      378.77      6.57 o
  -3   5   9       30.42       23.68      1.63 o
  -2   5   9        0.18       -1.06      1.06 o
  -1   5   9       94.85       91.65      2.69 o
   0   5   9      219.68      199.89      3.99 o
   1   5   9        8.53        7.85      1.49 o
   2   5   9       19.40       18.52      1.80 o
   3   5   9        1.11        0.85      1.36 o
   4   5   9        3.91        6.56      2.69 o
   5   5   9        0.69        1.79      3.38 o
   6   5   9       15.08       12.87      6.94 o
   7   5   9        6.69        5.28      6.35 o
 -16   6   9        0.00        2.06      2.77 o
 -15   6   9       10.66       10.82      2.82 o
 -14   6   9        5.66        4.38      2.53 o
 -13   6   9       11.82       13.50      2.89 o
 -12   6   9        0.04       -0.25      2.78 o
 -11   6   9        0.17        2.29      2.22 o
 -10   6   9       53.70       55.10      4.05 o
  -9   6   9        1.95       -1.03      2.50 o
  -8   6   9      101.23      105.84      4.48 o
  -7   6   9        6.21        5.11      1.92 o
  -6   6   9      132.60      126.54      4.80 o
  -5   6   9      154.76      152.02      8.00 o
  -4   6   9       28.86       24.57      1.62 o
  -3   6   9       90.31       92.90      2.71 o
  -2   6   9      178.38      183.58      4.12 o
  -1   6   9       58.56       53.24      2.17 o
   0   6   9      336.76      323.91      5.87 o
   1   6   9       26.73       28.11      2.15 o
   2   6   9       11.44       16.62      1.89 o
   3   6   9       18.02       21.81      1.76 o
   4   6   9        2.01        0.01      2.56 o
   5   6   9        1.24        3.03      3.11 o
   6   6   9        0.01       -1.97      3.10 o
   7   6   9        3.30        6.11      5.56 o
 -16   7   9       14.63       22.33      3.64 o
 -15   7   9        0.58        1.02      2.55 o
 -14   7   9       50.26       54.64      4.36 o
 -13   7   9       24.70       28.48      3.48 o
 -12   7   9       19.89       21.44      3.37 o
 -11   7   9        2.45       -2.38      2.38 o
 -10   7   9        3.21        5.16      2.72 o
  -9   7   9       37.20       35.04      4.20 o
  -8   7   9       14.55       15.07      2.33 o
  -7   7   9      245.89      235.56      6.85 o
  -6   7   9        0.04       -1.70      1.70 o
  -5   7   9      160.47      159.32      5.42 o
  -4   7   9       35.59       35.21      1.86 o
  -3   7   9      149.58      146.40      3.43 o
  -2   7   9        0.58        0.94      1.19 o
  -1   7   9        0.00        1.09      1.20 o
   0   7   9       83.91       82.59      3.24 o
   1   7   9        3.17        5.84      1.45 o
   2   7   9       34.08       30.86      2.60 o
   3   7   9        0.83        2.91      1.89 o
   4   7   9       11.27       10.63      3.08 o
   5   7   9        0.33       -1.80      3.58 o
   6   7   9        3.44        7.74      3.42 o
   7   7   9        4.90        2.89      3.03 o
 -15   8   9       21.47       29.44      4.25 o
 -14   8   9       27.29       34.28      3.81 o
 -13   8   9        1.48        0.23      2.32 o
 -12   8   9        0.14        2.10      3.08 o
 -11   8   9       21.59       27.60      8.02 o
 -10   8   9        1.88        4.13      2.45 o
  -9   8   9       38.28       32.54      3.55 o
  -8   8   9        0.11        0.13      1.83 o
  -7   8   9       24.31       20.68      3.37 o
  -6   8   9        4.95        5.10      2.09 o
  -5   8   9        3.07        1.33      1.71 o
  -4   8   9       46.99       40.12      2.45 o
  -3   8   9        2.87        4.30      1.36 o
  -2   8   9        9.67        5.42      1.33 o
  -1   8   9        0.31        1.34      1.40 o
   0   8   9        1.58        1.09      1.48 o
   1   8   9       85.70       91.12      3.42 o
   2   8   9       17.47       16.87      1.69 o
   3   8   9        7.80        8.49      2.68 o
   4   8   9        0.00        2.47      2.37 o
   5   8   9        3.90        6.54      6.96 o
   6   8   9        0.06        2.07      3.81 o
   7   8   9        0.03        1.29      4.45 o
 -15   9   9       27.47       34.27      4.32 o
 -14   9   9       22.85       20.42      3.46 o
 -13   9   9        1.58        3.86      2.56 o
 -12   9   9        7.45        3.37      2.56 o
 -11   9   9       14.11        9.56      4.78 o
 -10   9   9       10.36       11.66      3.00 o
  -9   9   9        0.01        2.47      2.34 o
  -8   9   9        0.68       -1.57      1.57 o
  -7   9   9       18.79       19.01      2.76 o
  -6   9   9        4.46        5.56      2.20 o
  -5   9   9       69.15       72.37      3.18 o
  -4   9   9       11.04        9.99      2.20 o
  -3   9   9       69.08       68.42      3.06 o
  -2   9   9       14.04       15.14      1.92 o
  -1   9   9       65.01       73.13      3.14 o
   0   9   9        0.01        0.11      1.41 o
   1   9   9       14.97       19.43      3.38 o
   2   9   9       30.43       31.61      2.69 o
   3   9   9        0.00        0.95      2.30 o
   4   9   9        2.58        2.41      2.43 o
   5   9   9       18.07       24.90      3.69 o
   6   9   9        4.41        9.69      3.68 o
 -14  10   9       63.62       72.91      4.25 o
 -13  10   9        1.57        1.08      2.12 o
 -12  10   9       20.10       21.98      2.87 o
 -11  10   9        2.06        1.22      1.97 o
 -10  10   9       22.52       17.66      3.06 o
  -9  10   9      139.04      138.57      5.58 o
  -8  10   9        0.17       -1.61      1.61 o
  -7  10   9        2.05        2.95      1.83 o
  -6  10   9       41.00       44.70      3.65 o
  -5  10   9       42.45       42.54      2.71 o
  -4  10   9        0.36        2.05      1.38 o
  -3  10   9       75.41       84.06      3.95 o
  -2  10   9        2.47        2.88      2.47 o
  -1  10   9        0.00        2.36      1.61 o
   0  10   9        1.43        1.06      1.59 o
   1  10   9        0.19        1.70      1.55 o
   2  10   9       13.86       15.65      1.58 o
   3  10   9        6.94        5.34      4.68 o
   4  10   9        0.02       -1.40      2.56 o
   5  10   9        0.43        5.45      2.92 o
   6  10   9        0.93        8.45      5.73 o
 -13  11   9        0.48       -2.79      2.79 o
 -12  11   9        7.97        6.37      2.39 o
 -11  11   9        3.54        2.42      2.18 o
 -10  11   9        4.74        7.04      3.78 o
  -9  11   9        0.95        6.39      3.28 o
  -8  11   9        8.40       15.00      2.75 o
  -7  11   9        1.19        0.18      1.81 o
  -6  11   9        0.01       -0.21      1.81 o
  -5  11   9        0.39       -1.94      1.94 o
  -4  11   9        0.37       -0.60      1.48 o
  -3  11   9       18.71       22.35      2.85 o
  -2  11   9        2.76        1.95      2.14 o
  -1  11   9        2.54        1.14      2.16 o
   0  11   9        9.14        8.92      2.16 o
   1  11   9       15.15       21.41      2.12 o
   2  11   9        0.68        2.95      2.61 o
   3  11   9        5.71        3.22      2.75 o
   4  11   9        2.69        3.58      2.87 o
   5  11   9        3.98        1.79      3.90 o
 -13  12   9        0.04        2.65      2.29 o
 -12  12   9       15.34       18.37      3.13 o
 -11  12   9        0.69       -1.03      2.39 o
 -10  12   9        0.20       -0.60      2.21 o
  -9  12   9        0.09        2.15      2.20 o
  -8  12   9        3.12        1.82      2.29 o
  -7  12   9       22.91       29.83      2.97 o
  -6  12   9        8.01        0.18      1.95 o
  -5  12   9        0.01        0.29      2.30 o
  -4  12   9       33.43       36.56      2.57 o
  -3  12   9        0.44        1.33      5.82 o
  -2  12   9       23.51       23.93      2.98 o
  -1  12   9        1.44        0.74      2.11 o
   0  12   9        0.40        1.78      1.85 o
   1  12   9        1.21        1.26      1.27 o
   2  12   9        9.01       11.82      3.87 o
   3  12   9        1.75        2.99      3.05 o
   4  12   9        6.91        1.35      5.08 o
 -12  13   9       37.10       39.69     10.22 o
 -11  13   9        5.95        3.18      3.02 o
 -10  13   9        0.66        0.38      2.35 o
  -9  13   9        5.21        4.92      2.68 o
  -8  13   9       13.81       15.43      3.18 o
  -7  13   9        3.10        0.91      2.02 o
  -6  13   9        1.51        0.23      2.56 o
  -5  13   9        0.80       -2.04      2.04 o
  -4  13   9        4.29        2.85      1.85 o
  -3  13   9       18.63       20.53      3.14 o
  -2  13   9        0.48       -2.02      2.02 o
  -1  13   9        2.93        4.24      2.25 o
   0  13   9       42.88       56.08      2.88 o
   1  13   9       12.86       11.96      1.74 o
   2  13   9       15.00       18.99      4.60 o
   3  13   9        0.21        0.32      6.03 o
 -10  14   9       12.25       20.31      4.38 o
  -9  14   9       11.88       15.21      3.01 o
  -8  14   9       25.21       30.02      6.69 o
  -7  14   9       48.32       44.91      5.16 o
  -6  14   9        0.07        0.01      2.42 o
  -5  14   9       18.35       19.84      3.46 o
  -4  14   9        4.82        5.52      1.99 o
  -3  14   9       18.94       14.99      3.04 o
  -2  14   9        0.00       -0.38      2.25 o
  -1  14   9        8.24        6.25      2.41 o
   0  14   9       14.14       20.06      1.97 o
   1  14   9        1.41        2.13      3.30 o
  -9  15   9        0.70        2.19      5.08 o
  -8  15   9        7.52       15.89      6.08 o
  -7  15   9        2.07        2.25      3.88 o
  -6  15   9        1.40        1.57      2.71 o
  -5  15   9        4.10        8.39      5.62 o
  -4  15   9        7.97       11.00      2.95 o
  -3  15   9        1.44       -2.13      2.13 o
  -2  15   9       10.95       13.37      2.49 o
  -1  15   9        9.38       11.95      2.57 o
   0  15   9       50.02       59.11      3.33 o
  -5  16   9        9.24       26.57      7.43 o
  -4  16   9       15.03       16.42      4.28 o
  -3  16   9        8.37        4.16      2.32 o
 -16   0  10       70.41       76.54      7.24 o
 -15   0  10      109.42      119.12      8.94 o
 -14   0  10        1.67        3.18      3.69 o
 -13   0  10       99.87       88.59      7.31 o
 -12   0  10       46.80       50.21      5.81 o
 -11   0  10      380.77      346.23     15.13 o
 -10   0  10       52.23       47.61      5.78 o
  -9   0  10      637.46      619.62     22.47 o
  -8   0  10      129.47      116.89      8.07 o
  -7   0  10      149.37      130.70      8.98 o
  -6   0  10       65.32       59.45      4.16 o
  -5   0  10       87.81       83.63      4.95 o
  -4   0  10      108.77      106.81      4.51 o
  -3   0  10       26.19       27.91      2.66 o
  -2   0  10      420.77      397.04      9.35 o
  -1   0  10       25.18       30.19      2.72 o
   0   0  10      211.71      198.73      6.15 o
   1   0  10       15.20       15.18      2.34 o
   2   0  10       40.08       45.89      3.99 o
   3   0  10        3.47        0.93      2.25 o
   4   0  10       34.84       49.04      6.88 o
   5   0  10        3.13        4.32      4.25 o
   6   0  10       33.11       46.69      7.07 o
   7   0  10        1.29        0.27      4.44 o
 -16   1  10        1.79       -0.01      3.72 o
 -15   1  10        0.56        2.64      2.51 o
 -14   1  10        8.65        3.71      2.60 o
 -13   1  10       15.15       20.70      3.90 o
 -12   1  10       10.67       11.31      2.81 o
 -11   1  10       52.93       50.66      4.93 o
 -10   1  10       36.20       38.31      8.89 o
  -9   1  10        8.02       10.05      4.10 o
  -8   1  10       50.66       44.61      8.63 o
  -7   1  10      415.11      391.53      7.85 o
  -6   1  10       28.59       28.04      2.37 o
  -5   1  10      234.47      235.72      5.15 o
  -4   1  10        2.46        0.26      1.23 o
  -3   1  10      142.44      128.50      3.47 o
  -2   1  10       39.62       40.01      2.23 o
  -1   1  10       95.54       93.69      3.02 o
   0   1  10       20.77       15.86      1.76 o
   1   1  10        6.84        7.40      1.59 o
   2   1  10       57.49       63.87      3.12 o
   3   1  10        6.18        6.93      1.77 o
   4   1  10        4.07        6.49      4.65 o
   5   1  10       12.33       18.39      3.69 o
   6   1  10        3.91        2.74      2.97 o
   7   1  10        0.21        2.35      3.00 o
 -16   2  10        6.33        7.43      3.38 o
 -15   2  10       17.26       15.71      3.09 o
 -14   2  10        0.00        2.94      2.61 o
 -13   2  10        7.04        7.98      2.63 o
 -12   2  10       20.36       14.77      2.88 o
 -11   2  10        1.19        3.12      5.64 o
 -10   2  10       17.21       19.23      3.11 o
  -9   2  10      130.96      117.95      9.20 o
  -8   2  10       98.39      106.36      6.49 o
  -7   2  10       22.56       22.89      2.21 o
  -6   2  10       52.54       58.16      4.45 o
  -5   2  10       54.76       53.73      2.66 o
  -4   2  10       13.99       11.27      1.67 o
  -3   2  10       15.65       12.99      1.58 o
  -2   2  10       43.00       41.19      2.11 o
  -1   2  10       87.74       90.54      3.03 o
   0   2  10      322.80      316.19      5.75 o
   1   2  10       23.87       31.20      2.44 o
   2   2  10       21.14       21.77      2.22 o
   3   2  10       10.87       14.33      1.98 o
   4   2  10        9.18        4.37      3.03 o
   5   2  10        6.30       -0.87      2.81 o
   6   2  10       16.18       23.60      4.23 o
   7   2  10        0.66       -1.55      2.89 o
 -16   3  10        0.39       -1.06      2.28 o
 -15   3  10       14.00       12.34      7.10 o
 -14   3  10       32.22       30.04      3.63 o
 -13   3  10        7.10        6.00      3.11 o
 -12   3  10       21.87       23.10      3.77 o
 -11   3  10        8.91       10.98      2.82 o
 -10   3  10       55.36       51.08      4.10 o
  -9   3  10        1.05       -0.11      2.27 o
  -8   3  10       32.34       25.79      2.63 o
  -7   3  10      269.20      248.64      7.04 o
  -6   3  10      315.56      301.53      6.76 o
  -5   3  10      300.77      296.65      6.00 o
  -4   3  10      121.91      120.43      3.65 o
  -3   3  10       34.56       29.46      1.91 o
  -2   3  10        0.71       -1.07      1.07 o
  -1   3  10        9.42        9.74      1.48 o
   0   3  10        0.06        0.43      1.29 o
   1   3  10        1.89        3.18      1.54 o
   2   3  10       89.38      100.52      3.86 o
   3   3  10        5.93        2.78      1.59 o
   4   3  10        3.90       -0.54      2.79 o
   5   3  10        4.47        2.36      3.10 o
   6   3  10        0.14        1.50      3.71 o
   7   3  10        1.67       -2.36      3.77 o
 -16   4  10        3.61        7.65      2.59 o
 -15   4  10        7.52       10.86      2.93 o
 -14   4  10        0.51        2.22      2.47 o
 -13   4  10        0.13        3.49      2.75 o
 -12   4  10        1.83        1.75      2.29 o
 -11   4  10        1.67        0.68      3.27 o
 -10   4  10        1.04       -0.74      4.05 o
  -9   4  10      146.65      147.40      6.58 o
  -8   4  10        2.28        1.39      1.85 o
  -7   4  10       69.18       67.66      3.80 o
  -6   4  10      121.02      128.19      4.36 o
  -5   4  10      143.75      153.16      4.73 o
  -4   4  10        4.22        4.20      1.48 o
  -3   4  10       20.25       14.40      1.89 o
  -2   4  10       11.08        9.39      1.47 o
  -1   4  10        0.39       -1.27      1.27 o
   0   4  10       38.76       44.31      2.49 o
   1   4  10       90.06       91.75      3.33 o
   2   4  10        0.77       -0.05      1.99 o
   3   4  10        0.19       -0.17      1.42 o
   4   4  10       16.30       16.23      3.65 o
   5   4  10        0.08       -3.21      3.43 o
   6   4  10        0.23        2.40      3.11 o
 -16   5  10       10.97        4.05      3.01 o
 -15   5  10        0.13        0.00      2.72 o
 -14   5  10        8.39        7.79      2.84 o
 -13   5  10        8.85       14.74      4.50 o
 -12   5  10        9.41        6.35      3.74 o
 -11   5  10        0.08       -2.92      2.92 o
 -10   5  10       11.14       13.62      2.86 o
  -9   5  10       23.73       23.70      3.27 o
  -8   5  10       11.31        6.94      2.13 o
  -7   5  10      141.93      128.98      5.16 o
  -6   5  10      196.16      204.16      6.49 o
  -5   5  10       60.61       57.31      2.72 o
  -4   5  10       10.35       10.64      1.71 o
  -3   5  10        1.65       -0.69      1.32 o
  -2   5  10        2.77        0.56      1.25 o
  -1   5  10        5.96        4.66      1.40 o
   0   5  10       59.27       54.04      2.49 o
   1   5  10        8.83        6.37      1.65 o
   2   5  10       49.38       45.95      2.79 o
   3   5  10        8.38       11.05      1.82 o
   4   5  10        0.42        2.62      2.69 o
   5   5  10        7.79        0.41      2.91 o
   6   5  10        1.29        3.76      5.02 o
 -16   6  10        3.82        7.84      2.92 o
 -15   6  10        4.67        3.44      3.14 o
 -14   6  10       12.51       23.70      3.49 o
 -13   6  10       27.83       28.86      5.20 o
 -12   6  10        2.17        3.61      2.54 o
 -11   6  10       42.02       42.96      6.47 o
 -10   6  10        0.00       -1.10      2.11 o
  -9   6  10        1.40        0.97      2.36 o
  -8   6  10       51.13       46.23      3.34 o
  -7   6  10       56.96       51.30      3.53 o
  -6   6  10      261.52      243.75      7.22 o
  -5   6  10       50.09       48.65      2.92 o
  -4   6  10       18.10       12.84      1.80 o
  -3   6  10        0.35       -1.31      1.31 o
  -2   6  10        0.34       -1.18      1.18 o
  -1   6  10        1.98        2.18      1.51 o
   0   6  10        2.72       -1.10      1.46 o
   1   6  10        0.08       -0.13      1.29 o
   2   6  10        7.07        5.33      1.74 o
   3   6  10        0.88       -1.34      1.34 o
   4   6  10        4.48        6.88      3.59 o
   5   6  10        1.53       -0.90      5.05 o
   6   6  10        5.62        9.32      3.52 o
 -15   7  10       13.25       15.58      3.97 o
 -14   7  10        5.30        6.26      2.86 o
 -13   7  10       16.99       13.40      3.22 o
 -12   7  10        2.18        0.70      6.04 o
 -11   7  10       27.59       32.35      3.74 o
 -10   7  10       10.69       13.09      5.73 o
  -9   7  10       37.58       30.74      3.64 o
  -8   7  10        2.63        2.25      1.95 o
  -7   7  10       55.34       53.68      3.64 o
  -6   7  10       60.45       58.90      3.73 o
  -5   7  10       18.20       14.86      2.31 o
  -4   7  10       22.12       16.50      2.18 o
  -3   7  10        9.80        9.45      1.72 o
  -2   7  10       15.31       13.35      1.68 o
  -1   7  10        1.52        1.77      1.52 o
   0   7  10        4.26        3.21      1.65 o
   1   7  10        0.61        2.00      1.56 o
   2   7  10        0.10       -1.43      1.43 o
   3   7  10        0.19        1.49      3.49 o
   4   7  10        2.78        2.64      3.09 o
   5   7  10        0.00       -2.00      2.90 o
   6   7  10        3.41        0.82      4.76 o
 -15   8  10        0.04       -1.87      2.75 o
 -14   8  10       13.90       22.39      5.29 o
 -13   8  10       20.64       21.62      5.15 o
 -12   8  10        4.34        0.99      3.17 o
 -11   8  10        5.63       10.86      2.98 o
 -10   8  10       16.57       19.96      3.42 o
  -9   8  10        4.26        2.85      2.44 o
  -8   8  10        5.17        2.71      2.00 o
  -7   8  10        0.06        0.36      1.94 o
  -6   8  10       27.19       23.98      2.90 o
  -5   8  10        1.15        1.76      2.13 o
  -4   8  10       30.33       23.48      2.24 o
  -3   8  10        0.83       -1.43      1.78 o
  -2   8  10        3.68        3.05      1.70 o
  -1   8  10        1.43        2.59      1.55 o
   0   8  10        1.74        3.61      1.68 o
   1   8  10        4.80        6.74      1.90 o
   2   8  10        0.10       -0.23      1.59 o
   3   8  10       19.93       19.23      3.40 o
   4   8  10        0.26        0.68      3.18 o
   5   8  10        2.06        4.49      3.50 o
 -14   9  10        0.45       -0.49      3.88 o
 -13   9  10        0.11        5.53      3.22 o
 -12   9  10        7.31        7.41      2.97 o
 -11   9  10       13.88       16.34      3.41 o
 -10   9  10        0.98        6.24      2.85 o
  -9   9  10       15.55       20.90      3.63 o
  -8   9  10        0.48       -1.95      2.16 o
  -7   9  10       14.36       15.52      2.75 o
  -6   9  10       16.18       14.83      2.67 o
  -5   9  10        5.92        4.54      2.03 o
  -4   9  10        1.71        1.43      1.64 o
  -3   9  10       28.02       29.37      3.04 o
  -2   9  10       18.27       17.25      2.66 o
  -1   9  10        2.45       -1.32      1.59 o
   0   9  10        0.10       -1.03      1.89 o
   1   9  10        2.71        4.12      1.72 o
   2   9  10        5.39        7.31      1.69 o
   3   9  10       12.24       17.06      3.32 o
   4   9  10        0.08        0.69      3.18 o
   5   9  10        6.29        8.55      5.49 o
 -14  10  10        1.03        3.65      2.60 o
 -13  10  10       62.91       77.43      4.50 o
 -12  10  10        0.12       -2.40      2.40 o
 -11  10  10        0.72        2.64      2.91 o
 -10  10  10       18.49       23.67      6.35 o
  -9  10  10        0.21       -0.37      2.13 o
  -8  10  10        2.22        0.78      2.16 o
  -7  10  10        0.01       -1.55      1.81 o
  -6  10  10       97.87      109.71      6.53 o
  -5  10  10       57.99       70.04      3.83 o
  -4  10  10       16.59       12.84      2.69 o
  -3  10  10       25.34       28.87      3.55 o
  -2  10  10        0.25       -1.72      2.01 o
  -1  10  10        6.82        9.05      2.41 o
   0  10  10        0.97        3.31      1.89 o
   1  10  10        6.93        5.63      1.76 o
   2  10  10        2.82        5.09      2.90 o
   3  10  10        2.95        6.97      3.20 o
   4  10  10        0.21        0.09      3.85 o
 -13  11  10        0.23       -0.80      2.93 o
 -12  11  10        0.99       -1.35      2.97 o
 -11  11  10        1.77        4.31      2.45 o
 -10  11  10       21.65       24.27      3.27 o
  -9  11  10       22.71       25.33      3.30 o
  -8  11  10        0.00       -0.07      2.22 o
  -7  11  10        8.96        9.18      2.39 o
  -6  11  10        1.88        2.01      2.13 o
  -5  11  10        0.76        2.96      2.35 o
  -4  11  10        4.24        3.01      2.37 o
  -3  11  10        2.32        0.30      2.22 o
  -2  11  10        4.23        4.15      2.28 o
  -1  11  10        5.22        8.60      2.44 o
   0  11  10        0.51        2.34      2.08 o
   1  11  10       13.34       11.81      2.79 o
   2  11  10        2.31       -1.38      3.32 o
   3  11  10        5.02        5.68      3.32 o
 -12  12  10       22.01       26.70      8.90 o
 -11  12  10        0.74        2.39      2.66 o
 -10  12  10        5.58        2.26      2.83 o
  -9  12  10        4.53       11.98      3.00 o
  -8  12  10        1.46        0.25      3.02 o
  -7  12  10       10.92       13.87      2.76 o
  -6  12  10       10.42        8.74      2.87 o
  -5  12  10        2.84        0.14      2.83 o
  -4  12  10        1.43        4.37      2.54 o
  -3  12  10        7.12        3.49      2.82 o
  -2  12  10        1.64       -1.77      2.13 o
  -1  12  10        0.17        0.18      3.33 o
   0  12  10        0.05        1.68      2.19 o
   1  12  10        4.93        6.15      3.25 o
   2  12  10        3.87       13.31      5.71 o
   3  12  10        0.39        3.42      6.56 o
 -11  13  10        0.84        2.96      3.66 o
 -10  13  10        5.64        6.23      2.77 o
  -9  13  10       25.07       31.82      3.82 o
  -8  13  10       10.99        9.89      5.22 o
  -7  13  10        5.71        6.85      3.32 o
  -6  13  10        0.74        2.70      2.82 o
  -5  13  10        0.18        0.05      3.12 o
  -4  13  10       26.60       27.19      3.47 o
  -3  13  10       24.31       30.19      3.74 o
  -2  13  10       15.91       17.29      3.10 o
  -1  13  10       77.93      103.38      5.19 o
   0  13  10        1.91        3.46      2.40 o
   1  13  10       12.44       16.59      6.08 o
  -9  14  10        1.05       -0.03      5.22 o
  -8  14  10        5.51        8.08      3.69 o
  -7  14  10        1.85       -2.87      2.87 o
  -6  14  10        0.22       -2.98      2.98 o
  -5  14  10        3.74        3.89      3.32 o
  -4  14  10        0.03       -1.18      2.47 o
  -3  14  10        9.25        7.60      2.78 o
  -2  14  10        0.07        2.07      2.44 o
  -1  14  10        9.47       14.39      2.51 o
   0  14  10        9.54        7.62      2.37 o
  -5  15  10        5.35       -5.15      5.15 o
  -4  15  10        0.20        1.41      3.39 o
  -3  15  10        0.08        3.23      3.15 o
 -16   1  11       21.30       25.97      3.48 o
 -15   1  11        0.62        2.60      2.54 o
 -14   1  11        2.08       -0.03      2.58 o
 -13   1  11       11.33       10.95      3.20 o
 -12   1  11       17.58       19.16      3.45 o
 -11   1  11       38.55       43.23      4.19 o
 -10   1  11       52.15       60.54      7.61 o
  -9   1  11        6.80        5.87      2.97 o
  -8   1  11        5.38        2.06      4.25 o
  -7   1  11      196.57      192.18      6.33 o
  -6   1  11       65.09       60.65      3.14 o
  -5   1  11       88.36       78.12      3.56 o
  -4   1  11        5.81        5.84      1.91 o
  -3   1  11      264.72      258.60      5.77 o
  -2   1  11       10.56       14.85      1.79 o
  -1   1  11       61.77       58.58      2.57 o
   0   1  11        3.13        0.62      1.47 o
   1   1  11        1.87        3.40      1.69 o
   2   1  11       12.36       12.43      3.30 o
   3   1  11       58.70       67.53      3.41 o
   4   1  11       18.79       19.21      4.18 o
   5   1  11        1.64        3.77      3.34 o
 -16   2  11       22.96       24.87      5.01 o
 -15   2  11        0.26        3.60      2.79 o
 -14   2  11       13.99       16.88      3.33 o
 -13   2  11       20.30       20.27      3.50 o
 -12   2  11       69.76       72.30      5.11 o
 -11   2  11        7.56        8.14      2.82 o
 -10   2  11       13.14        7.35      2.88 o
  -9   2  11        0.59        0.24      2.48 o
  -8   2  11        0.11        3.86      2.68 o
  -7   2  11      189.86      190.52      6.30 o
  -6   2  11        0.09       -0.78      1.56 o
  -5   2  11       68.84       58.97      3.23 o
  -4   2  11        6.21        6.36      1.93 o
  -3   2  11        0.78       -0.52      1.44 o
  -2   2  11        0.00       -1.20      1.20 o
  -1   2  11        0.02       -1.25      1.25 o
   0   2  11       16.05       14.14      1.90 o
   1   2  11       14.25       14.64      2.14 o
   2   2  11       12.00       17.58      2.17 o
   3   2  11       15.50       22.48      2.41 o
   4   2  11        2.09       -2.49      2.89 o
   5   2  11        1.01        0.11      2.91 o
 -16   3  11       14.41       14.70      4.56 o
 -15   3  11       23.36       24.65      3.76 o
 -14   3  11        4.03       -1.62      2.62 o
 -13   3  11        0.07        1.71      2.67 o
 -12   3  11       10.29        9.21      3.07 o
 -11   3  11        0.50        0.86      2.35 o
 -10   3  11       68.01       69.61      8.44 o
  -9   3  11        0.03       -3.08      3.08 o
  -8   3  11      140.82      150.31      6.97 o
  -7   3  11      190.15      180.88      6.15 o
  -6   3  11       13.74       16.40      2.64 o
  -5   3  11       80.98       74.79      3.53 o
  -4   3  11       84.14       82.72      3.29 o
  -3   3  11       31.62       30.75      2.27 o
  -2   3  11        9.91        9.84      1.70 o
  -1   3  11        0.18        0.79      1.44 o
   0   3  11       31.41       32.04      2.39 o
   1   3  11        3.70       -0.58      1.61 o
   2   3  11       17.18       15.11      2.25 o
   3   3  11        6.24        4.51      1.77 o
   4   3  11        0.33       -1.24      2.99 o
   5   3  11        1.15       -0.36      4.26 o
 -16   4  11        0.57       -1.34      3.21 o
 -15   4  11       12.80       21.35      4.74 o
 -14   4  11        7.36        4.44      2.77 o
 -13   4  11       29.96       24.79      3.64 o
 -12   4  11        1.76       -1.53      2.54 o
 -11   4  11       42.67       39.69      5.76 o
 -10   4  11        0.01       -0.90      3.25 o
  -9   4  11       19.27       15.41      3.27 o
  -8   4  11       24.45       21.93      3.45 o
  -7   4  11        0.00        0.26      2.47 o
  -6   4  11        0.48        1.08      2.05 o
  -5   4  11       95.19       89.41      3.78 o
  -4   4  11        1.45        2.13      1.54 o
  -3   4  11       21.39       20.03      2.38 o
  -2   4  11       23.74       22.21      2.08 o
  -1   4  11        8.52        6.69      1.81 o
   0   4  11        0.14       -1.38      1.65 o
   1   4  11       35.18       32.08      2.66 o
   2   4  11        5.68        5.88      1.88 o
   3   4  11        0.99       -1.08      1.59 o
   4   4  11        4.94        7.24      7.44 o
   5   4  11        0.67       -1.91      2.97 o
 -15   5  11       32.87       39.89      8.15 o
 -14   5  11        0.04        2.40      2.77 o
 -13   5  11       16.14       19.57      3.53 o
 -12   5  11       29.81       34.63      3.99 o
 -11   5  11       15.23       18.81      3.42 o
 -10   5  11       10.18       11.23      3.09 o
  -9   5  11       56.22       60.20      4.76 o
  -8   5  11       12.42        8.14      2.99 o
  -7   5  11       36.96       35.39      3.20 o
  -6   5  11       92.25       88.07      6.52 o
  -5   5  11        0.08       -1.11      2.00 o
  -4   5  11        6.06        3.74      1.56 o
  -3   5  11        0.00       -0.36      1.38 o
  -2   5  11        5.65        3.57      1.58 o
  -1   5  11        4.22        2.62      1.71 o
   0   5  11       17.64       19.74      2.36 o
   1   5  11        0.03        0.40      1.84 o
   2   5  11        0.57        0.54      1.73 o
   3   5  11        0.74        0.95      1.91 o
   4   5  11        2.59        0.59      3.15 o
   5   5  11        9.10        5.36      3.64 o
 -15   6  11        7.12       16.49      4.42 o
 -14   6  11        0.82        4.93      2.85 o
 -13   6  11        2.21        2.25      5.46 o
 -12   6  11        4.11        6.77      3.76 o
 -11   6  11        0.87        1.27      2.68 o
 -10   6  11        1.90        1.62      3.71 o
  -9   6  11        0.55       -2.45      2.45 o
  -8   6  11       43.65       41.58      7.15 o
  -7   6  11       13.99       12.93      2.57 o
  -6   6  11       59.49       65.05      5.42 o
  -5   6  11        0.30        0.44      2.21 o
  -4   6  11        9.44        8.52      1.96 o
  -3   6  11        0.87        1.33      1.47 o
  -2   6  11        0.25        0.62      1.62 o
  -1   6  11        3.52        1.02      1.73 o
   0   6  11       13.78       16.84      2.32 o
   1   6  11       22.94       27.13      2.92 o
   2   6  11        4.74        2.41      1.75 o
   3   6  11        4.25        5.84      3.40 o
   4   6  11        0.57       -0.29      2.94 o
   5   6  11        0.42       -1.94      4.62 o
 -15   7  11       51.82       70.54      6.80 o
 -14   7  11        8.47        9.41      3.27 o
 -13   7  11        0.47        3.48      2.77 o
 -12   7  11       17.26       20.90      3.91 o
 -11   7  11        2.32        4.04      2.82 o
 -10   7  11        9.22       12.16      7.76 o
  -9   7  11        0.94       -0.91      2.59 o
  -8   7  11       49.65       51.17      4.67 o
  -7   7  11        0.75        0.91      2.04 o
  -6   7  11       10.22        7.06      2.43 o
  -5   7  11       24.02       23.99      2.94 o
  -4   7  11       47.65       50.67      3.12 o
  -3   7  11        1.78       -0.57      1.85 o
  -2   7  11        1.35        1.20      1.74 o
  -1   7  11        0.00        1.16      1.70 o
   0   7  11        0.74       -0.37      1.64 o
   1   7  11        7.57        4.46      2.21 o
   2   7  11        0.45        1.61      1.89 o
   3   7  11        0.28       -1.43      3.03 o
   4   7  11        8.14       12.23      4.95 o
 -14   8  11       32.31       45.06      4.69 o
 -13   8  11        0.95        1.52      6.48 o
 -12   8  11       16.40       17.30      3.63 o
 -11   8  11       16.14       23.95      3.81 o
 -10   8  11        2.24        1.32      2.65 o
  -9   8  11       36.02       40.12      7.36 o
  -8   8  11        1.79        3.49      2.95 o
  -7   8  11       10.72        7.86      2.50 o
  -6   8  11        5.13        2.52      2.41 o
  -5   8  11        9.73       11.35      3.38 o
  -4   8  11        8.35        3.88      2.08 o
  -3   8  11        5.89        3.61      2.30 o
  -2   8  11       11.17       14.17      2.60 o
  -1   8  11        1.99        1.74      1.91 o
   0   8  11       16.06       16.16      2.33 o
   1   8  11        0.38       -0.24      1.99 o
   2   8  11        0.95        1.18      1.76 o
   3   8  11        0.01        4.72      3.34 o
   4   8  11       11.48       12.05      6.02 o
 -13   9  11       13.13       16.79      3.61 o
 -12   9  11       16.67       11.71      6.53 o
 -11   9  11       13.32       14.61      6.24 o
 -10   9  11       28.75       34.49      4.26 o
  -9   9  11        4.65        4.06      2.90 o
  -8   9  11       11.64       15.47      3.72 o
  -7   9  11        0.13       -0.65      2.25 o
  -6   9  11        2.46        1.51      2.05 o
  -5   9  11       21.63       20.24      3.10 o
  -4   9  11       72.51       77.80      4.54 o
  -3   9  11       16.39       18.72      2.86 o
  -2   9  11        0.01        0.95      2.04 o
  -1   9  11        3.33        2.33      2.22 o
   0   9  11        0.22       -2.72      3.02 o
   1   9  11        5.27        9.14      3.08 o
   2   9  11        0.80        3.71      3.27 o
   3   9  11        0.08       -2.81      9.58 o
 -13  10  11        0.39       -3.52      4.73 o
 -12  10  11       11.36       24.02      8.08 o
 -11  10  11        0.79        2.34      3.12 o
 -10  10  11        3.20        2.92      3.66 o
  -9  10  11        3.71        1.53      2.44 o
  -8  10  11        0.29        2.67      2.55 o
  -7  10  11        0.04       -0.25      1.92 o
  -6  10  11        0.05       -0.93      2.74 o
  -5  10  11        5.12        3.72      2.95 o
  -4  10  11       25.38       27.33      5.94 o
  -3  10  11        0.10        0.53      3.44 o
  -2  10  11        4.80        4.17      2.37 o
  -1  10  11        3.50        1.83      2.37 o
   0  10  11        1.08        0.74      2.11 o
   1  10  11        0.02       -1.94      1.94 o
   2  10  11       11.90       11.83      5.35 o
   3  10  11        0.38       12.19      5.85 o
 -12  11  11       36.43       42.38      5.43 o
 -11  11  11        4.01        8.33      2.90 o
 -10  11  11        9.11       10.26      3.05 o
  -9  11  11        3.36        3.48      2.68 o
  -8  11  11       34.04       35.49      3.91 o
  -7  11  11       11.51        6.54      3.02 o
  -6  11  11        8.63        9.56      3.49 o
  -5  11  11        4.48        3.40      5.33 o
  -4  11  11        7.06        9.55      3.02 o
  -3  11  11        8.08       11.80      3.78 o
  -2  11  11        1.23        1.16      2.34 o
  -1  11  11        4.30        0.20      2.40 o
   0  11  11       27.84       34.02      3.78 o
   1  11  11       17.12       21.78      4.69 o
 -11  12  11        0.45        5.34      3.96 o
 -10  12  11        0.12       -0.86      2.66 o
  -9  12  11       18.84       22.30      3.59 o
  -8  12  11        1.10        0.03      2.99 o
  -7  12  11        0.26       -2.23      6.68 o
  -6  12  11        1.83        3.59      4.02 o
  -5  12  11        6.14        7.26      5.82 o
  -4  12  11       54.76       62.37      4.43 o
  -3  12  11        2.03       -0.34      2.44 o
  -2  12  11        7.49        6.54      2.66 o
  -1  12  11       10.60       10.56      2.90 o
   0  12  11        1.90        1.99      2.31 o
  -9  13  11       30.76       35.03      7.73 o
  -8  13  11        1.22        1.55      5.62 o
  -7  13  11        0.05        0.76      4.25 o
  -6  13  11       13.67        8.43      3.78 o
  -5  13  11        1.39        2.29      3.31 o
  -4  13  11        0.00        0.00      2.63 o
  -3  13  11        3.53        6.86      2.77 o
  -2  13  11        4.09        4.45      3.07 o
  -1  13  11        3.38        4.71      2.32 o
  -5  14  11       13.59       13.48      4.22 o
  -4  14  11        0.27       -2.56      2.56 o
 -15   0  12      107.48      139.53     10.37 o
 -14   0  12       14.25        2.21      4.45 o
 -13   0  12       64.85       69.35      7.50 o
 -12   0  12        1.76        2.79      3.89 o
 -11   0  12       45.02       38.57      6.22 o
 -10   0  12       36.56       36.17      5.92 o
  -9   0  12        1.07       -2.86      2.86 o
  -8   0  12        6.63        1.38      3.59 o
  -7   0  12        9.97       11.97      4.84 o
  -6   0  12        0.17        0.25      2.74 o
  -5   0  12       17.85       12.77      4.50 o
  -4   0  12        4.04        1.62      2.47 o
  -3   0  12      197.24      215.17      8.74 o
  -2   0  12       22.33       15.87      3.23 o
  -1   0  12       64.38       48.29      4.53 o
   0   0  12       11.07       10.80      3.12 o
   1   0  12       36.37       34.00      4.11 o
   2   0  12       14.26       14.75      3.30 o
   3   0  12       20.61       21.19      3.62 o
   4   0  12        6.54       10.42      5.13 o
 -15   1  12        0.56       -3.57      3.57 o
 -14   1  12       57.87       54.85     11.67 o
 -13   1  12        1.35        4.54      3.33 o
 -12   1  12        0.62       -1.19      3.38 o
 -11   1  12       12.74       15.04      4.83 o
 -10   1  12        6.63        1.20      2.70 o
  -9   1  12        0.43        1.20      2.56 o
  -8   1  12        1.49       -0.03      2.60 o
  -7   1  12       72.27       67.47      6.72 o
  -6   1  12        5.55        5.63      3.19 o
  -5   1  12       10.27        3.71      1.84 o
  -4   1  12        5.35        1.50      1.70 o
  -3   1  12        4.53        4.12      1.91 o
  -2   1  12        6.08        5.86      1.78 o
  -1   1  12        2.57        1.31      1.56 o
   0   1  12        0.55       -0.68      1.74 o
   1   1  12        0.01       -0.14      1.84 o
   2   1  12        1.72        1.36      1.96 o
   3   1  12        0.00        0.65      2.08 o
   4   1  12        0.78       -1.04      3.12 o
 -15   2  12        3.98        1.64      2.91 o
 -14   2  12       13.41       17.74      3.84 o
 -13   2  12       16.51       17.49      3.65 o
 -12   2  12        6.48        3.13      2.88 o
 -11   2  12        4.20        1.66      2.71 o
 -10   2  12        7.24        2.85      4.40 o
  -9   2  12       34.10       36.18      4.24 o
  -8   2  12        5.16        6.60      2.97 o
  -7   2  12       38.62       37.92      4.11 o
  -6   2  12        0.60       -0.37      2.06 o
  -5   2  12        5.60        5.76      1.90 o
  -4   2  12        5.68        3.51      1.84 o
  -3   2  12       17.20       20.77      2.48 o
  -2   2  12        0.11       -1.39      1.50 o
  -1   2  12        7.58       11.50      2.23 o
   0   2  12        2.04        1.38      1.87 o
   1   2  12       31.21       27.60      2.76 o
   2   2  12       55.97       66.91      3.57 o
   3   2  12        3.02        0.84      1.85 o
   4   2  12        1.40        1.52      7.90 o
 -15   3  12       21.00       22.21      3.83 o
 -14   3  12       46.92       49.45      5.08 o
 -13   3  12       18.05       19.39      6.13 o
 -12   3  12        0.20       -2.37      2.37 o
 -11   3  12       10.08       11.74      3.35 o
 -10   3  12       21.52       25.08      3.79 o
  -9   3  12        9.36       11.26      6.24 o
  -8   3  12        5.36        7.50      3.04 o
  -7   3  12        9.51       10.31      6.57 o
  -6   3  12       14.27       12.58      2.62 o
  -5   3  12       57.62       53.26      3.80 o
  -4   3  12        0.27       -0.62      1.69 o
  -3   3  12       12.86        9.98      1.89 o
  -2   3  12        3.32        4.41      1.96 o
  -1   3  12        3.27        2.14      1.86 o
   0   3  12       17.42       21.11      2.78 o
   1   3  12        1.21        1.23      1.89 o
   2   3  12        0.39        0.59      1.91 o
   3   3  12        1.54        1.98      2.69 o
   4   3  12        0.37       -1.32      2.98 o
 -15   4  12        6.05        2.16      3.79 o
 -14   4  12        3.26        1.28      4.34 o
 -13   4  12        5.18        0.19      9.73 o
 -12   4  12        9.39       15.37      3.56 o
 -11   4  12        3.45        0.73      2.77 o
 -10   4  12        0.55        1.42      2.53 o
  -9   4  12        3.95        1.29      2.82 o
  -8   4  12       15.97       19.84      6.80 o
  -7   4  12        6.54        9.08      2.49 o
  -6   4  12       17.30       22.50      3.16 o
  -5   4  12        5.04        3.45      2.31 o
  -4   4  12        1.04        3.63      1.88 o
  -3   4  12        1.32       -0.64      1.53 o
  -2   4  12        0.08       -0.36      2.21 o
  -1   4  12        0.22       -1.91      1.91 o
   0   4  12        2.94        3.80      2.39 o
   1   4  12        7.34        8.80      2.22 o
   2   4  12       15.52       21.10      2.85 o
   3   4  12       12.33       13.36      2.01 o
   4   4  12        3.10        2.86      5.41 o
 -14   5  12        8.51        6.83      3.12 o
 -13   5  12       13.58        9.33      3.34 o
 -12   5  12        4.32        8.10      3.31 o
 -11   5  12       16.56       25.51      3.94 o
 -10   5  12        2.40        4.60      3.06 o
  -9   5  12       36.55       42.35      4.58 o
  -8   5  12       29.17       33.17      5.75 o
  -7   5  12       52.87       48.75      4.76 o
  -6   5  12        0.33       -0.46      2.09 o
  -5   5  12       91.95      110.64      5.15 o
  -4   5  12       24.79       27.37      3.18 o
  -3   5  12        8.85        8.51      2.13 o
  -2   5  12       26.74       27.29      2.71 o
  -1   5  12        3.03       -1.13      1.76 o
   0   5  12        6.29        5.54      2.41 o
   1   5  12       14.36       15.03      3.89 o
   2   5  12        3.73        3.94      1.98 o
   3   5  12        6.90        4.67      3.44 o
   4   5  12        8.33       14.50      6.08 o
 -14   6  12        1.21        1.53      2.87 o
 -13   6  12       12.18       12.40      3.54 o
 -12   6  12       11.94       17.03      3.78 o
 -11   6  12        8.24       11.47      3.31 o
 -10   6  12        0.37       -0.85      2.98 o
  -9   6  12       12.06       16.04      3.71 o
  -8   6  12        1.40       -1.58      2.76 o
  -7   6  12        3.95        8.12      2.52 o
  -6   6  12       17.20       19.77      3.01 o
  -5   6  12       39.63       42.81      3.64 o
  -4   6  12        4.60        2.38      2.24 o
  -3   6  12        0.02       -0.54      2.46 o
  -2   6  12        5.44        9.04      2.31 o
  -1   6  12        2.95        5.28      2.07 o
   0   6  12        1.92        3.41      2.34 o
   1   6  12        0.77       -0.81      2.21 o
   2   6  12        2.98        1.86      1.96 o
   3   6  12        0.15        1.66      3.13 o
 -13   7  12        1.30       -1.16      2.42 o
 -12   7  12        6.01        5.77      4.33 o
 -11   7  12        0.12       -0.22      2.90 o
 -10   7  12        0.18        0.47      3.00 o
  -9   7  12       16.18       18.40      4.52 o
  -8   7  12       56.26       68.02      5.45 o
  -7   7  12        0.08        0.52      2.75 o
  -6   7  12        0.83       -0.45      2.18 o
  -5   7  12       19.81       15.53      2.92 o
  -4   7  12        6.63        1.38      3.06 o
  -3   7  12        0.00        1.32      2.30 o
  -2   7  12       10.44       13.02      3.34 o
  -1   7  12        8.14       13.00      2.47 o
   0   7  12        5.31       13.79      2.82 o
   1   7  12        0.36       -0.08      3.92 o
   2   7  12        0.02        2.04      1.75 o
   3   7  12        8.50        5.58      5.83 o
 -13   8  12        0.04        0.40      6.02 o
 -12   8  12        2.76        0.11      2.97 o
 -11   8  12       14.04       12.00      4.60 o
 -10   8  12       46.79       55.78      7.25 o
  -9   8  12        0.50        3.10      9.31 o
  -8   8  12        0.24       -1.56      2.71 o
  -7   8  12       24.41       29.98      4.24 o
  -6   8  12        0.01        1.33      2.24 o
  -5   8  12        7.59        7.46      3.38 o
  -4   8  12      121.53      141.07      7.62 o
  -3   8  12        2.06       -2.03      2.33 o
  -2   8  12       14.96       14.07      2.82 o
  -1   8  12        5.50       10.20      4.57 o
   0   8  12        9.22        9.39      6.86 o
   1   8  12        0.02        0.27      2.02 o
   2   8  12        2.81        2.79      7.38 o
 -12   9  12        6.17       -1.98      3.02 o
 -11   9  12       16.04       21.69      4.25 o
 -10   9  12        1.62        3.71      3.19 o
  -9   9  12       31.37       38.31      4.88 o
  -8   9  12        6.18        5.84      3.50 o
  -7   9  12       25.88       33.66      6.65 o
  -6   9  12        0.03       -1.31      2.86 o
  -5   9  12       19.24       24.82      5.52 o
  -4   9  12        4.45        1.91      3.14 o
  -3   9  12       20.35       23.59      3.30 o
  -2   9  12       19.01       24.35      3.30 o
  -1   9  12        0.02        2.49      2.46 o
   0   9  12        8.47       11.81      3.19 o
   1   9  12        4.73        1.62      2.25 o
 -12  10  12        0.38       -2.86      5.17 o
 -11  10  12        2.67       -1.73      3.06 o
 -10  10  12        6.89        4.55      3.63 o
  -9  10  12        2.53        7.32      3.13 o
  -8  10  12        1.68        1.64      2.55 o
  -7  10  12       21.49       23.73      6.08 o
  -6  10  12        3.88        5.32      3.42 o
  -5  10  12        0.23        4.61      3.21 o
  -4  10  12       22.94       25.65     11.12 o
  -3  10  12        2.77        6.00      2.58 o
  -2  10  12        0.22        5.35      2.66 o
  -1  10  12       14.70       21.81      3.25 o
   0  10  12       10.33       15.70      3.15 o
 -11  11  12        0.37        2.52      3.87 o
 -10  11  12       25.73       25.38      5.03 o
  -9  11  12        2.85        3.11      2.98 o
  -8  11  12       33.26       40.50      5.75 o
  -7  11  12        2.40        6.10      4.74 o
  -6  11  12        5.21        3.06      3.76 o
  -5  11  12        0.05        0.97      3.27 o
  -4  11  12        0.48       -1.14      3.16 o
  -3  11  12        3.94        8.21      2.99 o
  -2  11  12       23.45       28.83      3.60 o
  -1  11  12       10.47       16.36      3.28 o
  -9  12  12        4.04        6.24      5.75 o
  -7  12  12        1.92        1.29      4.50 o
  -6  12  12        5.74        5.75      4.96 o
  -5  12  12        4.01       13.57      3.99 o
  -4  12  12        5.25        7.97      3.77 o
  -3  12  12        0.53        2.21      2.69 o
  -2  12  12        2.96        6.16      2.51 o
 -14   1  13       21.39       25.99      8.29 o
 -13   1  13       14.09       10.88      3.79 o
 -12   1  13       11.65       13.26      3.76 o
 -11   1  13        4.99       11.27      3.47 o
 -10   1  13        1.41        3.28      2.98 o
  -9   1  13        0.30        1.56      2.92 o
  -8   1  13        1.42        2.84      2.89 o
  -7   1  13        6.47        6.23      3.05 o
  -6   1  13        0.03        1.28      2.65 o
  -5   1  13        7.36        7.97      2.52 o
  -4   1  13       24.29       22.72      2.62 o
  -3   1  13       11.89       14.56      2.61 o
  -2   1  13        1.08       -2.42      7.72 o
  -1   1  13       21.02       24.06      3.33 o
   0   1  13        8.08       10.85      2.51 o
   1   1  13       13.96       19.10      2.66 o
   2   1  13       10.10       15.74      3.46 o
   3   1  13        0.99       -2.50      4.90 o
 -14   2  13        0.53        0.50      3.20 o
 -13   2  13        0.12        1.75      3.01 o
 -12   2  13        0.02       -0.32      2.97 o
 -11   2  13        3.93        0.31      2.88 o
 -10   2  13        4.38        9.52      3.23 o
  -9   2  13        0.07        1.34      4.34 o
  -8   2  13       18.56       23.63      3.83 o
  -7   2  13       31.20       49.20      4.95 o
  -6   2  13        3.98        3.38      2.88 o
  -5   2  13        0.34       -2.47      2.47 o
  -4   2  13        0.04        3.53      1.96 o
  -3   2  13        1.56       -2.06      2.06 o
  -2   2  13       16.15        8.89      3.41 o
  -1   2  13        7.12        9.46      2.79 o
   0   2  13        3.94        1.78      2.44 o
   1   2  13        2.81        5.27      2.23 o
   2   2  13        0.00        1.25      1.99 o
 -14   3  13       31.01       35.50      4.81 o
 -13   3  13       11.55        6.13      3.34 o
 -12   3  13        3.78        3.69      3.32 o
 -11   3  13        4.80        2.22      2.89 o
 -10   3  13        8.12       10.57      3.44 o
  -9   3  13        8.66        9.08      6.42 o
  -8   3  13        5.46        5.20      3.14 o
  -7   3  13        6.81       13.50      3.58 o
  -6   3  13       11.32        9.12      2.62 o
  -5   3  13        0.60        0.06      2.24 o
  -4   3  13       11.51       11.61      2.81 o
  -3   3  13        0.10       -1.07      2.21 o
  -2   3  13        0.18       -1.37      1.88 o
  -1   3  13        0.20       -1.12      2.17 o
   0   3  13        2.75        0.65      2.43 o
   1   3  13        2.07        1.92      2.16 o
   2   3  13        2.32        5.19      2.04 o
 -13   4  13        0.10        3.78      3.00 o
 -12   4  13        0.06       -1.61      3.59 o
 -11   4  13        0.75       -1.22      3.00 o
 -10   4  13        3.97        3.31      3.18 o
  -9   4  13       11.38       11.44      3.57 o
  -8   4  13       10.85        7.06      3.15 o
  -7   4  13        8.45        3.20      3.23 o
  -6   4  13        1.84        5.09      2.51 o
  -5   4  13        5.82        4.62      2.51 o
  -4   4  13        0.41       -2.55      2.55 o
  -3   4  13        0.00        1.67      2.97 o
  -2   4  13        2.31        1.17      2.13 o
  -1   4  13       10.00       11.64      5.07 o
   0   4  13        0.36       -1.38      2.33 o
   1   4  13        8.68       10.99      2.82 o
   2   4  13        0.02       -0.15      2.00 o
 -13   5  13       17.74       27.34      4.41 o
 -12   5  13       25.64       32.36      4.50 o
 -11   5  13        0.62        1.12      3.14 o
 -10   5  13        0.80        0.98      3.18 o
  -9   5  13        0.80       -0.53      2.69 o
  -8   5  13        0.71       -2.30      2.89 o
  -7   5  13        8.06        9.32      3.65 o
  -6   5  13       34.88       34.45      3.59 o
  -5   5  13       16.39       17.07      3.06 o
  -4   5  13       22.10       31.24      6.57 o
  -3   5  13       14.77       15.83      3.87 o
  -2   5  13        0.44       -2.29      2.29 o
  -1   5  13        2.68        2.74      2.57 o
   0   5  13        0.02        0.85      2.65 o
   1   5  13        0.28        3.01      2.38 o
   2   5  13        0.14        2.68      3.62 o
 -13   6  13        5.84       10.59      3.84 o
 -12   6  13        2.18       -1.01      2.98 o
 -11   6  13        5.68        7.06      4.59 o
 -10   6  13        3.52       -1.08      3.18 o
  -9   6  13        2.46        2.64      3.88 o
  -8   6  13        0.10       -1.58      2.77 o
  -7   6  13        7.65        4.47      3.18 o
  -6   6  13       16.31       18.12      3.21 o
  -5   6  13        0.00        1.43      2.95 o
  -4   6  13        0.64        0.47      2.90 o
  -3   6  13       11.21       16.59      3.96 o
  -2   6  13       22.44       21.45      3.21 o
  -1   6  13        0.37        2.81      3.02 o
   0   6  13        0.73       -2.19      2.35 o
   1   6  13        1.90        1.77      2.35 o
 -12   7  13       39.27       43.33      5.05 o
 -11   7  13       44.10       41.41      5.17 o
 -10   7  13       15.08       20.75      8.86 o
  -9   7  13       17.23       14.61      3.98 o
  -8   7  13       27.18       28.00      4.42 o
  -7   7  13        0.60       -2.69      2.69 o
  -6   7  13        2.61        3.45      2.52 o
  -5   7  13        0.98        1.15      3.02 o
  -4   7  13       10.71       13.78      3.90 o
  -3   7  13        5.58        3.94      4.94 o
  -2   7  13        1.80        3.32      3.29 o
  -1   7  13       18.28       14.59      6.35 o
   0   7  13        4.57        2.36      2.82 o
 -12   8  13        0.17        0.54      5.54 o
 -11   8  13        0.46        1.25      3.37 o
 -10   8  13        2.45        1.02      5.19 o
  -9   8  13        7.38        6.76      3.45 o
  -8   8  13        0.45        0.30      3.00 o
  -7   8  13       19.90       18.60      4.24 o
  -6   8  13        0.75        2.99      3.95 o
  -5   8  13        3.99        5.19      4.43 o
  -4   8  13        5.77        7.65      3.55 o
  -3   8  13        9.83       12.12      2.94 o
  -2   8  13        1.51       -0.46      2.51 o
  -1   8  13        8.31       14.92      3.77 o
   0   8  13        1.28        1.70      2.67 o
 -11   9  13        2.32       -4.57      4.57 o
 -10   9  13        2.53        2.42      6.93 o
  -9   9  13       14.74       17.45      4.74 o
  -8   9  13        3.39        9.59      5.10 o
  -7   9  13        1.05        5.20      4.81 o
  -6   9  13        4.48        2.89      4.33 o
  -5   9  13        0.98       -3.00      3.00 o
  -4   9  13        0.59        2.61      3.40 o
  -3   9  13        5.32        7.06      2.88 o
  -2   9  13        0.12       -1.23      2.41 o
  -1   9  13        0.03        2.35      2.53 o
 -10  10  13        1.35       -3.86      4.95 o
  -9  10  13       10.32        6.56      5.63 o
  -8  10  13       27.26       43.44      7.31 o
  -7  10  13        0.96        7.58      4.73 o
  -6  10  13        1.77       -2.70      3.72 o
  -5  10  13        1.30       -1.03      3.31 o
  -4  10  13        8.60        5.90      6.54 o
  -3  10  13       14.89       15.22      3.22 o
  -2  10  13        2.39        1.58      2.74 o
  -6  11  13        0.01        4.95      4.69 o
  -5  11  13        8.26        9.80      4.07 o
  -4  11  13        1.35        1.42      3.68 o
 -13   0  14       65.83       87.26      9.08 o
 -12   0  14        4.66        3.91      4.11 o
 -11   0  14        0.06        2.74      4.42 o
 -10   0  14       24.21       25.56      6.15 o
  -9   0  14        5.15       21.43      5.66 o
  -8   0  14        0.20        1.43      4.45 o
  -7   0  14       49.12       73.46      8.35 o
  -6   0  14        4.99        2.14      4.76 o
  -5   0  14        0.98       -2.58      4.03 o
  -4   0  14        1.78        2.46      4.20 o
  -3   0  14        2.81        6.56      4.61 o
  -2   0  14       15.61       22.66      6.42 o
  -1   0  14        2.19       15.79      5.98 o
   0   0  14        0.06       -0.19      3.28 o
   1   0  14        6.01        0.12      5.47 o
 -13   1  14        0.06        2.95      3.47 o
 -12   1  14        1.44        4.09      3.46 o
 -11   1  14        0.34        1.07      3.15 o
 -10   1  14        0.05        0.63      3.07 o
  -9   1  14        0.17        0.78      3.14 o
  -8   1  14        0.43        1.27      3.04 o
  -7   1  14        4.33        0.49      3.37 o
  -6   1  14        0.95       -1.17      3.02 o
  -5   1  14        1.31        2.05      3.03 o
  -4   1  14        0.25        0.14      2.98 o
  -3   1  14        2.76       12.46      4.17 o
  -2   1  14       17.24       19.41      4.34 o
  -1   1  14        0.41        5.26      3.81 o
   0   1  14        0.89        2.37      2.75 o
 -13   2  14        0.91       -3.04      4.10 o
 -12   2  14        5.28        6.74      3.57 o
 -11   2  14        5.93       12.65      4.33 o
 -10   2  14        1.08        0.70      3.17 o
  -9   2  14        0.73        3.60      3.24 o
  -8   2  14        3.77        6.18      3.43 o
  -7   2  14        1.53       10.07      3.38 o
  -6   2  14        0.18       -2.06      3.11 o
  -5   2  14       12.84       14.87      3.81 o
  -4   2  14        0.10        0.29      2.90 o
  -3   2  14        1.08        2.33      4.81 o
  -2   2  14        0.11        2.41      8.03 o
  -1   2  14        1.69        0.42      2.70 o
   0   2  14        1.78       -0.35      2.68 o
 -13   3  14        0.15        4.18      4.56 o
 -12   3  14        0.49        3.80      5.67 o
 -11   3  14       53.49       64.04      5.84 o
 -10   3  14        2.28        3.80      3.24 o
  -9   3  14        0.70       -0.92      2.97 o
  -8   3  14        4.04       -3.01      3.01 o
  -7   3  14       14.12       15.16      3.82 o
  -6   3  14       10.91       12.61      4.73 o
  -5   3  14        4.25        6.44      3.57 o
  -4   3  14        0.18       -1.33      2.90 o
  -3   3  14        8.82       16.23      6.14 o
  -2   3  14       26.76       37.29      7.43 o
  -1   3  14        1.97        5.06      3.71 o
   0   3  14        6.41        6.23      4.39 o
 -12   4  14        0.01       -3.09      3.09 o
 -11   4  14        7.20        7.43      3.89 o
 -10   4  14        0.53       -3.04      3.04 o
  -9   4  14        3.40       -0.67      2.89 o
  -8   4  14        9.12       14.47      4.39 o
  -7   4  14        2.38        1.75      4.18 o
  -6   4  14       12.46       12.86      3.85 o
  -5   4  14        3.58        5.30      4.71 o
  -4   4  14        0.06        2.82      3.07 o
  -3   4  14        3.26        5.05      4.84 o
  -2   4  14        4.74        6.44      5.80 o
  -1   4  14        6.67        1.93      3.34 o
   0   4  14        0.42       -3.46      3.46 o
 -12   5  14        3.11        2.65      4.90 o
 -11   5  14       24.07       23.83      4.42 o
 -10   5  14       35.10       38.15      5.89 o
  -9   5  14        1.53        5.97      3.46 o
  -8   5  14        0.01       -2.85      4.21 o
  -7   5  14        0.30       -1.04      3.06 o
  -6   5  14        0.01       -0.51      4.30 o
  -5   5  14        2.58        4.03      4.76 o
  -4   5  14        9.69        4.93      3.60 o
  -3   5  14        2.85        3.50      5.30 o
  -2   5  14       10.84       14.14      3.90 o
  -1   5  14        2.14       -1.75      2.93 o
 -12   6  14        9.14       15.72      6.63 o
 -11   6  14        4.59        6.39      3.42 o
 -10   6  14        0.98        6.46      3.69 o
  -9   6  14       20.73       25.86      6.00 o
  -8   6  14        0.33        3.44      3.22 o
  -7   6  14        4.36        5.27      3.70 o
  -6   6  14        8.34        7.34      4.90 o
  -5   6  14        7.51       16.11      6.71 o
  -4   6  14        1.17        0.80      3.44 o
  -3   6  14        2.80       -3.21      4.57 o
  -2   6  14       12.84       18.10      6.19 o
  -1   6  14        0.38       -1.14      4.14 o
 -11   7  14        2.29       -2.55      5.44 o
 -10   7  14        0.18        7.49      3.36 o
  -9   7  14        1.73       -3.31      3.31 o
  -8   7  14        0.87        2.82      3.43 o
  -7   7  14        0.01        6.68      4.73 o
  -6   7  14       13.07       28.32      6.66 o
  -5   7  14        0.04        1.31      4.96 o
  -4   7  14       12.86       20.85     10.44 o
  -3   7  14        0.41        1.53      5.10 o
  -2   7  14        1.17        0.60      3.03 o
 -10   8  14       11.53       14.02      6.07 o
  -9   8  14        2.94        2.49      5.07 o
  -8   8  14        0.00        1.24      4.64 o
  -7   8  14        3.83        6.05      4.73 o
  -6   8  14       21.92       37.02      7.24 o
  -5   8  14       12.60       15.37      6.05 o
  -4   8  14        0.93        0.71      4.91 o
  -3   8  14        5.75        6.80      5.92 o
  -7   9  14        0.64       -2.74      4.35 o
  -6   9  14        0.38        2.06      4.91 o
  -5   9  14        4.25        0.02      4.47 o
 -11   1  15        5.86        6.96      4.27 o
 -10   1  15        8.36        4.25      3.74 o
  -9   1  15        1.97        2.28      5.59 o
  -8   1  15        5.79        4.17      6.20 o
  -7   1  15        1.84       -2.04      3.36 o
  -6   1  15        4.29        1.75      3.31 o
  -2   1  15        0.06       -1.84      5.03 o
 -11   2  15        3.42        1.64      3.58 o
 -10   2  15        0.00        0.70      3.37 o
  -9   2  15        2.38       -3.42      3.42 o
  -8   2  15        0.56        2.16      3.51 o
  -7   2  15        8.10       10.64      3.75 o
  -6   2  15        5.48       10.82      4.06 o
  -5   2  15        7.99       16.16      5.88 o
  -2   2  15        0.29       13.04      6.12 o
 -11   3  15        0.07       -3.21      5.03 o
 -10   3  15        7.04        3.67      3.66 o
  -9   3  15        3.29        7.82      3.71 o
  -8   3  15        1.27       -2.96      2.96 o
  -7   3  15        0.64       -0.59      3.35 o
  -6   3  15        1.56        1.68      4.33 o
  -5   3  15        4.72       23.63      6.48 o
  -3   3  15        2.67       11.75      6.59 o
 -11   4  15        4.17        6.25      5.47 o
 -10   4  15        6.05        7.80      3.51 o
  -9   4  15        4.27        7.53      3.62 o
  -8   4  15        7.80       12.51      4.27 o
  -7   4  15        0.00       -2.72      4.10 o
  -6   4  15        0.11        1.51      5.13 o
  -5   4  15        0.60       -2.02      4.64 o
  -3   4  15        0.10        0.02      5.27 o
 -10   5  15        0.98       -1.00      4.83 o
  -9   5  15        0.01        0.17      3.33 o
  -8   5  15        4.39        3.10      3.80 o
  -7   5  15        0.05       -1.78      4.90 o
  -6   5  15        1.45        0.10      4.59 o
  -5   5  15        5.32        1.95      5.39 o
  -8   6  15        1.36        0.03      5.03 o
  -7   6  15        0.97        2.50      5.10 o
  -6   6  15        4.00        8.45      5.97 o
 
